# Supplementary material for: A Multi‐Stage Drop‐the‐Loser Design With Superiority Boundaries
Source: Stat Med. 2026 Jun 24;45(15-17):e70642. doi: 10.1002/sim.70642 (PMC13291772; doi:10.1002/sim.70642)
Supplement: Supplementary file 2 — Data S2. R files. [file SIM-45-0-s002.zip]

Archive with 59 entries (50 files):
- Code_v4/
- Code_v4/MA design/
- Code_v4/MA design/Bounds.RData
- Code_v4/MA design/LBounds.RData
- Code_v4/MA design/samplesize.RData
- Code_v4/MA design/V1_PWER.R
- Code_v4/MA design/V3b(cleaned)Power.R
- Code_v4/Main_design/
- Code_v4/Main_design/Bounds.RData
- Code_v4/Main_design/samplesize.RData
- Code_v4/Main_design/Simulation for type I error.R
- Code_v4/Main_design/type10.eps
- Code_v4/Main_design/type1theta.eps
- Code_v4/Main_design/type1theta0.eps
- Code_v4/Main_design/V1_PWER.R
- Code_v4/Main_design/V2_ESS.R
- Code_v4/Main_design/V3(cleaned)Power.R
- Code_v4/Main_design/V3type1null.R
- Code_v4/MAMS design futility/
- Code_v4/MAMS design futility/Bounds.RData
- Code_v4/MAMS design futility/LBounds.RData
- Code_v4/MAMS design futility/samplesize.RData
- Code_v4/MAMS design futility/V1_PWER.R
- Code_v4/MAMS design futility/V2_ESS.R
- Code_v4/MAMS design futility/V3(cleaned)Power.R
- Code_v4/MAMS design futility/V3type1null.R
- Code_v4/MAMS design futility S/
- Code_v4/MAMS design futility S/Bounds.RData
- Code_v4/MAMS design futility S/LBounds.RData
- Code_v4/MAMS design futility S/samplesize.RData
- Code_v4/MAMS design futility S/V1_PWER.R
- Code_v4/MAMS design futility S/V2_ESS.R
- Code_v4/MAMS design futility S/V3(cleaned)Power.R
- Code_v4/MAMS design futility S/V3type1null.R
- Code_v4/multistageseperatefutility/
- Code_v4/multistageseperatefutility/Bounds.RData
- Code_v4/multistageseperatefutility/LBounds.RData
- Code_v4/multistageseperatefutility/samplesize.RData
- Code_v4/multistageseperatefutility/V1_PWER.R
- Code_v4/multistageseperatefutility/V2_ESS.R
- Code_v4/multistageseperatefutility/V3(cleaned)Power.R
- Code_v4/multistageseperatefutility S/
- Code_v4/multistageseperatefutility S/Bounds.RData
- Code_v4/multistageseperatefutility S/LBounds.RData
- Code_v4/multistageseperatefutility S/samplesize.RData
- Code_v4/multistageseperatefutility S/V1_PWER.R
- Code_v4/multistageseperatefutility S/V2_ESS.R
- Code_v4/multistageseperatefutility S/V3(cleaned)Power.R
- Code_v4/One_stage_drop_loser/
- Code_v4/One_stage_drop_loser/Bounds.RData
- Code_v4/One_stage_drop_loser/samplesize.RData
- Code_v4/One_stage_drop_loser/V1_PWER.R
- Code_v4/One_stage_drop_loser/V3(cleaned)Power.R
- Code_v4/One_stage_drop_loser/V3type1null.R
- Code_v4/singlestageseperate/
- Code_v4/singlestageseperate/Bounds.RData
- Code_v4/singlestageseperate/samplesize.RData
- Code_v4/singlestageseperate/V1_PWER.R
- Code_v4/singlestageseperate/V3(cleaned)Power.R
