# Supplementary material for: A Multi‐Stage Drop‐the‐Loser Design With Superiority Boundaries
Source: Stat Med. 2026 Jun 24;45(15-17):e70642. doi: 10.1002/sim.70642 (PMC13291772; doi:10.1002/sim.70642)
Supplement: Supplementary file 2 — Data S2. R files. [file SIM-45-0-s002.zip › Code_v4/Main_design/Simulation for type I error.R]

load("Bounds.RData")
load("samplesize.RData")

#U=c(Inf,Inf,qnorm(0.975))

type1sim=function(theta1,theta2,theta3,nruns)
{
set.seed(1)
n=samplesize
theta=c(theta1,theta2,theta3)
sd=1/sqrt((1-sum(0.12^3+0.88^3))/3)

firststageT1=rnorm(n = nruns,mean = n*theta[1],sd = sqrt(n)*sd) # treatment 1 first stage
secondstageT1=rnorm(n = nruns,mean = n*theta[1],sd = sqrt(n)*sd) # treatment 1 2 stage
thirdstageT1=rnorm(n = nruns,mean = n*theta[1],sd = sqrt(n)*sd) # treatment 1 3 stage

firststageT2=rnorm(n = nruns,mean = n*theta[2],sd = sqrt(n)*sd) 
secondstageT2=rnorm(n = nruns,mean = n*theta[2],sd = sqrt(n)*sd) 
thirdstageT2=rnorm(n = nruns,mean = n*theta[2],sd = sqrt(n)*sd) 

firststageT3=rnorm(n = nruns,mean = n*theta[3],sd = sqrt(n)*sd) 
secondstageT3=rnorm(n = nruns,mean = n*theta[3],sd = sqrt(n)*sd) 
thirdstageT3=rnorm(n = nruns,mean = n*theta[3],sd = sqrt(n)*sd) 

firststageT0=rnorm(n = nruns,mean = n*0,sd = sqrt(n)*sd) 
secondstageT0=rnorm(n = nruns,mean = n*0,sd = sqrt(n)*sd) 
thirdstageT0=rnorm(n = nruns,mean = n*0,sd = sqrt(n)*sd) 

Z11= ((firststageT1/n)-(firststageT0/n)) / (sqrt(2/n)*sd)
Z12= (( (firststageT1+secondstageT1)/(2*n) )-((firststageT0+secondstageT0)/(2*n))) / (sqrt(1/n)*sd)
Z13= (((firststageT1+secondstageT1+thirdstageT1)  /(3*n))-((firststageT0+secondstageT0+thirdstageT0)/(3*n))) / (sqrt(2/(3*n))*sd)
mean(Z12)

sd(Z13)

Z21= ((firststageT2/n)-(firststageT0/n)) / (sqrt(2/n)*sd)
Z22= (( (firststageT2+secondstageT2)/(2*n) )-((firststageT0+secondstageT0)/(2*n))) / (sqrt(1/n)*sd)
Z23= (((firststageT2+secondstageT2+thirdstageT2)  /(3*n))-((firststageT0+secondstageT0+thirdstageT0)/(3*n))) / (sqrt(2/(3*n))*sd)
sd(Z23)

Z31= ((firststageT3/n)-(firststageT0/n)) / (sqrt(2/n)*sd)
Z32= (( (firststageT3+secondstageT3)/(2*n) )-((firststageT0+secondstageT0)/(2*n))) / (sqrt(1/n)*sd)
Z33= (((firststageT3+secondstageT3+thirdstageT3)  /(3*n))-((firststageT0+secondstageT0+thirdstageT0)/(3*n))) / (sqrt(2/(3*n))*sd)
sd(Z33)


#stage1

stage1=((Z11>U[1] & (Z11-Z31)>0 & Z21>U[1] & (Z21-Z31)>0)| 
             (Z31>U[1] & (Z31-Z11)>0 & Z21>U[1] & (Z21-Z11)>0 & Z11>U[1])|
             (Z11>U[1] & (Z11-Z21)>0 & Z31>U[1] & (Z31-Z21)>0) )
mean(stage1) #seems to match

#print(mean(stage1))
#stage2 

stage2=(  (Z12>U[2] & (Z12-Z22)>0 & (Z11-Z31)>0 & (Z21-Z31)>0 & ( (Z11< U[1] & Z21< U[1]) | (Z11< U[1] & Z21> U[1]) | (Z11> U[1] & Z21< U[1]) ) )
          | (Z12>U[2] & (Z12-Z32)>0 & (Z11-Z21)>0 & (Z31-Z21)>0 & ( (Z11< U[1] & Z31< U[1]) | (Z11< U[1] & Z31> U[1]) | (Z11> U[1] & Z31< U[1]) ) )  
          
          | (Z22>U[2] & Z12>U[2] & (Z22-Z12)>0 & (Z11-Z31)>0 & (Z21-Z31)>0 & ( (Z11< U[1] & Z21< U[1]) | (Z11< U[1] & Z21> U[1]) | (Z11> U[1] & Z21< U[1]) ) )
          | (Z32>U[2] & Z12>U[2] & (Z32-Z12)>0 & (Z11-Z21)>0 & (Z31-Z21)>0 & ( (Z11< U[1] & Z31< U[1]) | (Z11< U[1] & Z31> U[1]) | (Z11> U[1] & Z31< U[1]) ) )    )

#print(mean(stage2))

#stage 3

stage3=(  ( Z13>U[3] & (Z11-Z31)>0 & (Z21-Z31)>0 & (Z12-Z22)>0  & Z12<U[2] & ( (Z11< U[1] & Z21< U[1]) | (Z11< U[1] & Z21> U[1]) | (Z11> U[1] & Z21< U[1]) ) )
          | ( Z13>U[3] & (Z11-Z21)>0 & (Z31-Z21)>0 & (Z12-Z32)>0  & Z12<U[2] & ( (Z11< U[1] & Z31< U[1]) | (Z11< U[1] & Z31> U[1]) | (Z11> U[1] & Z31< U[1]) ) ) )

#print(mean(stage3))


type1error=mean(stage1|stage2|stage3)
return(type1error)
}

#matrix to test under
theta2mat=matrix(seq(-log(1/((88*7)/(12*93)))*2,log(1/((88*7)/(12*93)))*2,length.out = 31),ncol=31,nrow = 31)
theta3mat=matrix(seq(-log(1/((88*7)/(12*93)))*2,log(1/((88*7)/(12*93)))*2,length.out = 31),ncol=31,nrow = 31,byrow = T)

c(theta2mat)
c(theta3mat)

theta2vect=seq(-log(1/((88*7)/(12*93)))*2,log(1/((88*7)/(12*93)))*2,length.out = 41)

type1sim(theta1 = 0,theta2 = theta2vect[1],theta3 = 0,nruns = 1000000)
type1sim(theta1 = 0,theta2 = theta2vect[1],theta3 = theta2vect[1],nruns = 1000000)


type1errorvecm2t=type1errorvecmt=type1errorvec0=type1errorvect=type1errorvec2t=rep(NA,length(theta2vect))
for(i in 1:length(type1errorvec0))
{
  print(i)
  type1errorvecm2t[i]=type1sim(theta1 = 0,theta2 = theta2vect[i],theta3 = -log(1/((88*7)/(12*93)))*2,nruns = 1000000)
  type1errorvecmt[i]=type1sim(theta1 = 0,theta2 = theta2vect[i],theta3 = -log(1/((88*7)/(12*93))),nruns = 1000000)
  type1errorvec0[i]=type1sim(theta1 = 0,theta2 = theta2vect[i],theta3 = 0,nruns = 1000000)
  type1errorvect[i]=type1sim(theta1 = 0,theta2 = theta2vect[i],theta3 = log(1/((88*7)/(12*93))),nruns = 1000000)
  type1errorvec2t[i]=type1sim(theta1 = 0,theta2 = theta2vect[i],theta3 = log(1/((88*7)/(12*93)))*2,nruns = 1000000)
}


# Base plot using one of the vectors (e.g., type1errorvec0)
plot(theta2vect, type1errorvec0,
     type = "l",
     ylim = c(0, 0.03),
     xlab = expression(theta[2]),
     ylab = "Type I Error For Treatment 1",
     col = "black",
     lwd = 2,
     main = expression("Type I Error For Treatment 1 With " * theta[1]==0))

# Add the other curves
lines(theta2vect, type1errorvecm2t, col = "red",    lwd = 2, lty = 2)
lines(theta2vect, type1errorvecmt,  col = "blue",   lwd = 2, lty = 3)
lines(theta2vect, type1errorvect,   col = "green",  lwd = 2, lty = 4)
lines(theta2vect, type1errorvec2t,  col = "purple", lwd = 2, lty = 5)


legend(
  x = 0.5, y = 0.032,
  legend = c(
    # θ₃ = -2 * log(c)
    bquote(theta[3] == -2 %.% theta * "'"),
    # θ₃ = -1 * log(c)
    bquote(theta[3] == -theta * "'"),
    # θ₃ = 0
    expression(theta[3] == 0),
    # θ₃ = +1 * log(c)
    bquote(theta[3] ==  theta * "'"),
    # θ₃ = +2 * log(c)
    bquote(theta[3] == 2 %.% theta * "'")
  ),
  col = c("red", "blue", "black", "green", "purple"),
  lty = c(2, 3, 1, 4, 5),
  lwd = 2,
  bty = "n",
  inset = 0.01
)


ttype1errorvecm2t=ttype1errorvecmt=ttype1errorvec0=ttype1errorvect=ttype1errorvec2t=rep(NA,length(theta2vect))
for(i in 1:length(type1errorvec0))
{
  print(i)
  ttype1errorvecm2t[i]=type1sim(theta1 = -log(1/((88*7)/(12*93))),theta2 = theta2vect[i],theta3 = -log(1/((88*7)/(12*93)))*2,nruns = 1000000)
  ttype1errorvecmt[i]=type1sim(theta1 = -log(1/((88*7)/(12*93))),theta2 = theta2vect[i],theta3 = -log(1/((88*7)/(12*93))),nruns = 1000000)
  ttype1errorvec0[i]=type1sim(theta1 = -log(1/((88*7)/(12*93))),theta2 = theta2vect[i],theta3 = 0,nruns = 1000000)
  ttype1errorvect[i]=type1sim(theta1 = -log(1/((88*7)/(12*93))),theta2 = theta2vect[i],theta3 = log(1/((88*7)/(12*93))),nruns = 1000000)
  ttype1errorvec2t[i]=type1sim(theta1 = -log(1/((88*7)/(12*93))),theta2 = theta2vect[i],theta3 = log(1/((88*7)/(12*93)))*2,nruns = 1000000)
}

# Base plot using one of the vectors (e.g., type1errorvec0)
plot(theta2vect, ttype1errorvec0,
     type = "l",
     ylim = c(0, 0.03),
     xlab = expression(theta[2]),
     ylab = "Type I Error For Treatment 1",
     col = "black",
     lwd = 2,
     main = expression("Type I Error For Treatment 1 With " * theta[1]==-theta * "'"))

# Add the other curves
lines(theta2vect, ttype1errorvecm2t, col = "red",    lwd = 2, lty = 2)
lines(theta2vect, ttype1errorvecmt,  col = "blue",   lwd = 2, lty = 3)
lines(theta2vect, ttype1errorvect,   col = "green",  lwd = 2, lty = 4)
lines(theta2vect, ttype1errorvec2t,  col = "purple", lwd = 2, lty = 5)


legend(
  x = 0.5, y = 0.032,
  legend = c(
    # θ₃ = -2 * log(c)
    bquote(theta[3] == -2 %.% theta * "'"),
    # θ₃ = -1 * log(c)
    bquote(theta[3] == -theta * "'"),
    # θ₃ = 0
    expression(theta[3] == 0),
    # θ₃ = +1 * log(c)
    bquote(theta[3] ==  theta * "'"),
    # θ₃ = +2 * log(c)
    bquote(theta[3] == 2 %.% theta * "'")
  ),
  col = c("red", "blue", "black", "green", "purple"),
  lty = c(2, 3, 1, 4, 5),
  lwd = 2,
  bty = "n",
  inset = 0.01
)

t0type1errorvecm2t=t0type1errorvecmt=t0type1errorvec0=t0type1errorvect=t0type1errorvec2t=rep(NA,length(theta2vect))
for(i in 1:length(type1errorvec0))
{
  print(i)
  t0type1errorvecm2t[i]=type1sim(theta1 = -log(1/((88*11)/(12*89))),theta2 = theta2vect[i],theta3 = -log(1/((88*7)/(12*93)))*2,nruns = 1000000)
  t0type1errorvecmt[i]=type1sim(theta1 = -log(1/((88*11)/(12*89))),theta2 = theta2vect[i],theta3 = -log(1/((88*7)/(12*93))),nruns = 1000000)
  t0type1errorvec0[i]=type1sim(theta1 = -log(1/((88*11)/(12*89))),theta2 = theta2vect[i],theta3 = 0,nruns = 1000000)
  t0type1errorvect[i]=type1sim(theta1 = -log(1/((88*11)/(12*89))),theta2 = theta2vect[i],theta3 = log(1/((88*7)/(12*93))),nruns = 1000000)
  t0type1errorvec2t[i]=type1sim(theta1 = -log(1/((88*11)/(12*89))),theta2 = theta2vect[i],theta3 = log(1/((88*7)/(12*93)))*2,nruns = 1000000)
}

# Base plot using one of the vectors (e.g., type1errorvec0)
plot(theta2vect, t0type1errorvec0,
     type = "l",
     ylim = c(0, 0.03),
     xlab = expression(theta[2]),
     ylab = "Type I Error For Treatment 1",
     col = "black",
     lwd = 2,
     main = expression("Type I Error For Treatment 1 With " * theta[1]==-theta[0]))

# Add the other curves
lines(theta2vect, t0type1errorvecm2t, col = "red",    lwd = 2, lty = 2)
lines(theta2vect, t0type1errorvecmt,  col = "blue",   lwd = 2, lty = 3)
lines(theta2vect, t0type1errorvect,   col = "green",  lwd = 2, lty = 4)
lines(theta2vect, t0type1errorvec2t,  col = "purple", lwd = 2, lty = 5)


legend(
  x = 0.5, y = 0.032,
  legend = c(
    # θ₃ = -2 * log(c)
    bquote(theta[3] == -2 %.% theta * "'"),
    # θ₃ = -1 * log(c)
    bquote(theta[3] == -theta * "'"),
    # θ₃ = 0
    expression(theta[3] == 0),
    # θ₃ = +1 * log(c)
    bquote(theta[3] ==  theta * "'"),
    # θ₃ = +2 * log(c)
    bquote(theta[3] == 2 %.% theta * "'")
  ),
  col = c("red", "blue", "black", "green", "purple"),
  lty = c(2, 3, 1, 4, 5),
  lwd = 2,
  bty = "n",
  inset = 0.01
)
#plot size: width=591; height=482
