# Supplementary material for: A Multi‐Stage Drop‐the‐Loser Design With Superiority Boundaries
Source: Stat Med. 2026 Jun 24;45(15-17):e70642. doi: 10.1002/sim.70642 (PMC13291772; doi:10.1002/sim.70642)
Supplement: Supplementary file 2 — Data S2. R files. [file SIM-45-0-s002.zip › Code_v4/Main_design/V1_PWER.R]

library(mvtnorm)
PWER.function=function(U)
{
  
  #Cor 
  cormat1=matrix(c(1,1/(sqrt(2)),1/(sqrt(3)),
                   1/(sqrt(2)),1,(sqrt(2))/(sqrt(3)),
                   1/(sqrt(3)),(sqrt(2))/(sqrt(3)),1),nrow = 3,ncol = 3,byrow=T)
  
  mean1=c(0,0,0)
  
  # Upper and lower boundaries
  
  
  Upper1=c(U[1],U[2],U[3])
  Lower1=c(-Inf,-Inf,-Inf)
  
  
  #PWER
  set.seed(1)
  PWER1=pmvnorm(lower=Lower1 , upper = Upper1  ,mean = mean1, corr = cormat1)[1]
  
  
  
  PWER=1-PWER1
  return(PWER)
}


#tpower is target power
bound.function=function(amax,talpha,tol)
{
  set.seed(1)
  la1=0
  ua1=amax
  ca1=(ua1+la1)*.5
  U=c(ca1/sqrt(1),ca1/sqrt(2),ca1/sqrt(3))
  cPWER=PWER.function(U)
  count=1
  while( (cPWER<talpha-tol) | (cPWER>talpha) )
  {
    count=count+1
    print(count)
    print(cPWER)
    if(cPWER<talpha-tol)
    {
      la1=la1
      ua1=ca1
      ca1=(ua1+la1)*.5
      U=c(ca1/sqrt(1),ca1/sqrt(2),ca1/sqrt(3))
      cPWER=PWER.function(U)
    }
    else if(cPWER>talpha)
    {
      la1=ca1
      ua1=ua1
      ca1=(ua1+la1)*.5
      U=c(ca1/sqrt(1),ca1/sqrt(2),ca1/sqrt(3))
      
      cPWER=PWER.function(U)
    }
  }
  
  print(cPWER)
  return(U)
}

U=bound.function(amax=20,talpha=0.025,tol=0.00001)

save(U,file = "Bounds.RData")
