# Supplementary material for: A Multi‐Stage Drop‐the‐Loser Design With Superiority Boundaries
Source: Stat Med. 2026 Jun 24;45(15-17):e70642. doi: 10.1002/sim.70642 (PMC13291772; doi:10.1002/sim.70642)
Supplement: Supplementary file 2 — Data S2. R files. [file SIM-45-0-s002.zip › Code_v4/Main_design/V2_ESS.R]

library(mvtnorm)
ESS.function=function(U,sd,Theta,n)
{
  #Cor stage 1
  ESScormatS1=matrix(c(1,.5,.5,0
                    ,.5,1,0,.5
                    ,.5,0,1,.5
                    ,0,.5,.5,1
                    ),nrow = 4,ncol = 4,byrow=T)
  
  
  #Cor stage 2
  ESScormatS2=matrix(c(1, 1/2, 1/(2*sqrt(2)), 0, 1/(sqrt(2)), 1/(2*sqrt(2))
                    , 1/2, 1, 1/(2*sqrt(2)), -1/(2*sqrt(2)), 1/(2*sqrt(2)), -1/(2*sqrt(2))
                    , 1/(2*sqrt(2)), 1/(2*sqrt(2)), 1, 1/2, 1/2, 0
                    , 0, -1/(2*sqrt(2)), 1/2, 1, 0, 1/2
                    , 1/(sqrt(2)), 1/(2*sqrt(2)), 1/2, 0, 1, 1/2
                    , 1/(2*sqrt(2)), -1/(2*sqrt(2)), 0, 1/2, 1/2, 1),nrow = 6,ncol = 6,byrow=T)
  
  #Cor stage 3
  ESScormatS3=matrix(c(1,1/2,1/(2*sqrt(2)),1/2,0,1/(2*sqrt(2))
                    ,1/2,1,-1/(2*sqrt(2)),0,1/2,0
                    ,1/(2*sqrt(2)),-1/(2*sqrt(2)),1,1/(2*sqrt(2)),-1/(2*sqrt(2)),1/2
                    ,1/2,0,1/(2*sqrt(2)),1,1/2,1/(sqrt(2))
                    ,0,1/2,-1/(2*sqrt(2)),1/2,1,1/(2*sqrt(2))
                    ,1/(2*sqrt(2)),0,1/2,1/(sqrt(2)),1/(2*sqrt(2)),1),nrow = 6,ncol = 6,byrow=T)
  ESScormatS3
  
  
  ESSUpperS1=c(Inf,Inf,Inf,Inf)
  ESSLowerS1=c(U[1],0,U[1],0)
  
  ESSUpperS2a=c(Inf,Inf,Inf,Inf,U[1],U[1])
  ESSLowerS2a=c(U[2],0,0,0,-Inf,-Inf)
  
  ESSUpperS2b=c(Inf,Inf,Inf,Inf,Inf,U[1])
  ESSLowerS2b=c(U[2],0,0,0,U[1],-Inf)
  
  ESSUpperS2c=c(Inf,Inf,Inf,Inf,U[1],Inf)
  ESSLowerS2c=c(U[2],0,0,0,-Inf,U[1])
  
  ESSUpperS3a=c(Inf,Inf,Inf,U[1],U[1],U[2])
  ESSLowerS3a=c(0,0,0,-Inf,-Inf,-Inf)
  
  ESSUpperS3b=c(Inf,Inf,Inf,Inf,U[1],U[2])
  ESSLowerS3b=c(0,0,0,U[1],-Inf,-Inf)
  
  ESSUpperS3c=c(Inf,Inf,Inf,U[1],Inf,U[2])
  ESSLowerS3c=c(0,0,0,-Inf,U[1],-Inf)
  
  #stage 1
  #drop treatment 3
  Theta1=Theta
  ESSmeanS1T1=c(Theta1[1]/(sd*sqrt(2*(n^-1) )),(Theta1[1]-Theta1[3])/(sd*sqrt(2*(n^-1))),(Theta1[2])/(sd*sqrt(2*(n^-1))),
                (Theta1[2]-Theta1[3])/(sd*sqrt(2*(n^-1))))
  set.seed(1)
  ESSS1T1=pmvnorm(lower=ESSLowerS1 , upper = ESSUpperS1  ,mean = ESSmeanS1T1, corr = ESScormatS1)[1]
  
  #drop treatment 2
  Theta2=Theta[c(1,3,2)]
  ESSmeanS1T2=c(Theta2[1]/(sd*sqrt(2*(n^-1) )),(Theta2[1]-Theta2[3])/(sd*sqrt(2*(n^-1))),(Theta2[2])/(sd*sqrt(2*(n^-1))),
                (Theta2[2]-Theta2[3])/(sd*sqrt(2*(n^-1))))
  set.seed(1)
  ESSS1T2=pmvnorm(lower=ESSLowerS1 , upper = ESSUpperS1  ,mean = ESSmeanS1T2, corr = ESScormatS1)[1]
  
  #drop treatment 1
  Theta3=Theta[c(2,3,1)]
  ESSmeanS1T3=c(Theta3[1]/(sd*sqrt(2*(n^-1) )),(Theta3[1]-Theta3[3])/(sd*sqrt(2*(n^-1))),(Theta3[2])/(sd*sqrt(2*(n^-1))),
                (Theta3[2]-Theta3[3])/(sd*sqrt(2*(n^-1))))
  set.seed(1)
  ESSS1T3=pmvnorm(lower=ESSLowerS1 , upper = ESSUpperS1  ,mean = ESSmeanS1T3, corr = ESScormatS1)[1]
  
  
  #stage 2
  #drop treatment 3 then 2
  Theta1 = Theta
  ESSmeanS2T1=c((Theta1[1])/(sd*sqrt(2*( (2*n)^-1))),(Theta1[1]-Theta1[2])/(sd*sqrt(2*((2*n)^-1))),(Theta1[1]-Theta1[3])/(sd*sqrt(2*(n^-1))),
              (Theta1[2]-Theta1[3])/(sd*sqrt(2*(n^-1))),(Theta1[1])/(sd*sqrt(2*(n^-1))),(Theta1[2])/(sd*sqrt(2*(n^-1))))
  set.seed(1)
  ESSS2T1=(pmvnorm(lower=ESSLowerS2a , upper = ESSUpperS2a  ,mean = ESSmeanS2T1, corr = ESScormatS2)[1]
         +pmvnorm(lower=ESSLowerS2b , upper = ESSUpperS2b  ,mean = ESSmeanS2T1, corr = ESScormatS2)[1]
         +pmvnorm(lower=ESSLowerS2c , upper = ESSUpperS2c  ,mean = ESSmeanS2T1, corr = ESScormatS2)[1])
  
  #drop treatment 2 then 3
  Theta2 = Theta[c(1,3,2)]
  ESSmeanS2T2=c((Theta2[1])/(sd*sqrt(2*( (2*n)^-1))),(Theta2[1]-Theta2[2])/(sd*sqrt(2*((2*n)^-1))),(Theta2[1]-Theta2[3])/(sd*sqrt(2*(n^-1))),
                (Theta2[2]-Theta2[3])/(sd*sqrt(2*(n^-1))),(Theta2[1])/(sd*sqrt(2*(n^-1))),(Theta2[2])/(sd*sqrt(2*(n^-1))))
  set.seed(1)
  ESSS2T2=(pmvnorm(lower=ESSLowerS2a , upper = ESSUpperS2a  ,mean = ESSmeanS2T2, corr = ESScormatS2)[1]
           +pmvnorm(lower=ESSLowerS2b , upper = ESSUpperS2b  ,mean = ESSmeanS2T2, corr = ESScormatS2)[1]
           +pmvnorm(lower=ESSLowerS2c , upper = ESSUpperS2c  ,mean = ESSmeanS2T2, corr = ESScormatS2)[1])
  
  #drop treatment 1 then 3
  Theta3 = Theta[c(2,3,1)]
  ESSmeanS2T3=c((Theta3[1])/(sd*sqrt(2*( (2*n)^-1))),(Theta3[1]-Theta3[2])/(sd*sqrt(2*((2*n)^-1))),(Theta3[1]-Theta3[3])/(sd*sqrt(2*(n^-1))),
                (Theta3[2]-Theta3[3])/(sd*sqrt(2*(n^-1))),(Theta3[1])/(sd*sqrt(2*(n^-1))),(Theta3[2])/(sd*sqrt(2*(n^-1))))
  set.seed(1)
  ESSS2T3=(pmvnorm(lower=ESSLowerS2a , upper = ESSUpperS2a  ,mean = ESSmeanS2T3, corr = ESScormatS2)[1]
            +pmvnorm(lower=ESSLowerS2b , upper = ESSUpperS2b  ,mean = ESSmeanS2T3, corr = ESScormatS2)[1]
            +pmvnorm(lower=ESSLowerS2c , upper = ESSUpperS2c  ,mean = ESSmeanS2T3, corr = ESScormatS2)[1])
  
  #drop treatment 1 then 2
  Theta4 = Theta[c(3,2,1)]
  ESSmeanS2T4=c((Theta4[1])/(sd*sqrt(2*( (2*n)^-1))),(Theta4[1]-Theta4[2])/(sd*sqrt(2*((2*n)^-1))),(Theta4[1]-Theta4[3])/(sd*sqrt(2*(n^-1))),
                (Theta4[2]-Theta4[3])/(sd*sqrt(2*(n^-1))),(Theta4[1])/(sd*sqrt(2*(n^-1))),(Theta4[2])/(sd*sqrt(2*(n^-1))))
  set.seed(1)
  ESSS2T4=(pmvnorm(lower=ESSLowerS2a , upper = ESSUpperS2a  ,mean = ESSmeanS2T4, corr = ESScormatS2)[1]
           +pmvnorm(lower=ESSLowerS2b , upper = ESSUpperS2b  ,mean = ESSmeanS2T4, corr = ESScormatS2)[1]
           +pmvnorm(lower=ESSLowerS2c , upper = ESSUpperS2c  ,mean = ESSmeanS2T4, corr = ESScormatS2)[1])
  
  #drop treatment 2 then 1
  Theta5 = Theta[c(3,1,2)]
  ESSmeanS2T5=c((Theta5[1])/(sd*sqrt(2*( (2*n)^-1))),(Theta5[1]-Theta5[2])/(sd*sqrt(2*((2*n)^-1))),(Theta5[1]-Theta5[3])/(sd*sqrt(2*(n^-1))),
                (Theta5[2]-Theta5[3])/(sd*sqrt(2*(n^-1))),(Theta5[1])/(sd*sqrt(2*(n^-1))),(Theta5[2])/(sd*sqrt(2*(n^-1))))
  set.seed(1)
  ESSS2T5=(pmvnorm(lower=ESSLowerS2a , upper = ESSUpperS2a  ,mean = ESSmeanS2T5, corr = ESScormatS2)[1]
           +pmvnorm(lower=ESSLowerS2b , upper = ESSUpperS2b  ,mean = ESSmeanS2T5, corr = ESScormatS2)[1]
           +pmvnorm(lower=ESSLowerS2c , upper = ESSUpperS2c  ,mean = ESSmeanS2T5, corr = ESScormatS2)[1])
  
  #drop treatment 3 then 1
  Theta6 = Theta[c(2,1,3)]
  ESSmeanS2T6=c((Theta6[1])/(sd*sqrt(2*( (2*n)^-1))),(Theta6[1]-Theta6[2])/(sd*sqrt(2*((2*n)^-1))),(Theta6[1]-Theta6[3])/(sd*sqrt(2*(n^-1))),
                (Theta6[2]-Theta6[3])/(sd*sqrt(2*(n^-1))),(Theta6[1])/(sd*sqrt(2*(n^-1))),(Theta6[2])/(sd*sqrt(2*(n^-1))))
  set.seed(1)
  ESSS2T6=(pmvnorm(lower=ESSLowerS2a , upper = ESSUpperS2a  ,mean = ESSmeanS2T6, corr = ESScormatS2)[1]
           +pmvnorm(lower=ESSLowerS2b , upper = ESSUpperS2b  ,mean = ESSmeanS2T6, corr = ESScormatS2)[1]
           +pmvnorm(lower=ESSLowerS2c , upper = ESSUpperS2c  ,mean = ESSmeanS2T6, corr = ESScormatS2)[1])
  
  
  #stage 3
  #drop treatment 3 then 2
  Theta1 = Theta
  
  ESSmeanS3T1=c((Theta1[1]-Theta1[3])/(sd*sqrt(2*(n^-1))),(Theta1[2]-Theta1[3])/(sd*sqrt(2*(n^-1))),
              (Theta1[1]-Theta1[2])/(sd*sqrt(2*((2*n)^-1))),(Theta1[1])/(sd*sqrt(2*(n^-1))),(Theta1[2])/(sd*sqrt(2*(n^-1))),(Theta1[1])/(sd*sqrt(2*((2*n)^-1))))
  set.seed(1)
  ESSS3T1=(pmvnorm(lower=ESSLowerS3a , upper = ESSUpperS3a  ,mean = ESSmeanS3T1, corr = ESScormatS3)[1]
         +pmvnorm(lower=ESSLowerS3b , upper = ESSUpperS3b  ,mean = ESSmeanS3T1, corr = ESScormatS3)[1]
         +pmvnorm(lower=ESSLowerS3c , upper = ESSUpperS3c  ,mean = ESSmeanS3T1, corr = ESScormatS3)[1])
  
  #drop treatment 2 then 3
  Theta2 = Theta[c(1,3,2)]
  
  ESSmeanS3T2=c((Theta2[1]-Theta2[3])/(sd*sqrt(2*(n^-1))),(Theta2[2]-Theta2[3])/(sd*sqrt(2*(n^-1))),
                (Theta2[1]-Theta2[2])/(sd*sqrt(2*((2*n)^-1))),(Theta2[1])/(sd*sqrt(2*(n^-1))),(Theta2[2])/(sd*sqrt(2*(n^-1))),(Theta2[1])/(sd*sqrt(2*((2*n)^-1))))
  set.seed(1)
  ESSS3T2=(pmvnorm(lower=ESSLowerS3a , upper = ESSUpperS3a  ,mean = ESSmeanS3T2, corr = ESScormatS3)[1]
           +pmvnorm(lower=ESSLowerS3b , upper = ESSUpperS3b  ,mean = ESSmeanS3T2, corr = ESScormatS3)[1]
           +pmvnorm(lower=ESSLowerS3c , upper = ESSUpperS3c  ,mean = ESSmeanS3T2, corr = ESScormatS3)[1])
  
  #drop treatment 1 then 3
  Theta3 = Theta[c(2,3,1)]
  
  ESSmeanS3T3=c((Theta3[1]-Theta3[3])/(sd*sqrt(2*(n^-1))),(Theta3[2]-Theta3[3])/(sd*sqrt(2*(n^-1))),
                (Theta3[1]-Theta3[2])/(sd*sqrt(2*((2*n)^-1))),(Theta3[1])/(sd*sqrt(2*(n^-1))),(Theta3[2])/(sd*sqrt(2*(n^-1))),(Theta3[1])/(sd*sqrt(2*((2*n)^-1))))
  set.seed(1)
  ESSS3T3=(pmvnorm(lower=ESSLowerS3a , upper = ESSUpperS3a  ,mean = ESSmeanS3T3, corr = ESScormatS3)[1]
           +pmvnorm(lower=ESSLowerS3b , upper = ESSUpperS3b  ,mean = ESSmeanS3T3, corr = ESScormatS3)[1]
           +pmvnorm(lower=ESSLowerS3c , upper = ESSUpperS3c  ,mean = ESSmeanS3T3, corr = ESScormatS3)[1])
  
  #drop treatment 1 then 2
  Theta4 = Theta[c(3,2,1)]
  
  ESSmeanS3T4=c((Theta4[1]-Theta4[3])/(sd*sqrt(2*(n^-1))),(Theta4[2]-Theta4[3])/(sd*sqrt(2*(n^-1))),
                (Theta4[1]-Theta4[2])/(sd*sqrt(2*((2*n)^-1))),(Theta4[1])/(sd*sqrt(2*(n^-1))),(Theta4[2])/(sd*sqrt(2*(n^-1))),(Theta4[1])/(sd*sqrt(2*((2*n)^-1))))
  set.seed(1)
  ESSS3T4=(pmvnorm(lower=ESSLowerS3a , upper = ESSUpperS3a  ,mean = ESSmeanS3T4, corr = ESScormatS3)[1]
           +pmvnorm(lower=ESSLowerS3b , upper = ESSUpperS3b  ,mean = ESSmeanS3T4, corr = ESScormatS3)[1]
           +pmvnorm(lower=ESSLowerS3c , upper = ESSUpperS3c  ,mean = ESSmeanS3T4, corr = ESScormatS3)[1])
  
  #drop treatment 2 then 1
  Theta5 = Theta[c(3,1,2)]
  
  ESSmeanS3T5=c((Theta5[1]-Theta5[3])/(sd*sqrt(2*(n^-1))),(Theta5[2]-Theta5[3])/(sd*sqrt(2*(n^-1))),
                (Theta5[1]-Theta5[2])/(sd*sqrt(2*((2*n)^-1))),(Theta5[1])/(sd*sqrt(2*(n^-1))),(Theta5[2])/(sd*sqrt(2*(n^-1))),(Theta5[1])/(sd*sqrt(2*((2*n)^-1))))
  
  set.seed(1)
  ESSS3T5=(pmvnorm(lower=ESSLowerS3a , upper = ESSUpperS3a  ,mean = ESSmeanS3T5, corr = ESScormatS3)[1]
           +pmvnorm(lower=ESSLowerS3b , upper = ESSUpperS3b  ,mean = ESSmeanS3T5, corr = ESScormatS3)[1]
           +pmvnorm(lower=ESSLowerS3c , upper = ESSUpperS3c  ,mean = ESSmeanS3T5, corr = ESScormatS3)[1])
  
  #drop treatment 3 then 1
  Theta6 = Theta[c(2,1,3)]
  
  ESSmeanS3T6=c((Theta6[1]-Theta6[3])/(sd*sqrt(2*(n^-1))),(Theta6[2]-Theta6[3])/(sd*sqrt(2*(n^-1))),
                (Theta6[1]-Theta6[2])/(sd*sqrt(2*((2*n)^-1))),(Theta6[1])/(sd*sqrt(2*(n^-1))),(Theta6[2])/(sd*sqrt(2*(n^-1))),(Theta6[1])/(sd*sqrt(2*((2*n)^-1))))
  
  set.seed(1)
  ESSS3T6=(pmvnorm(lower=ESSLowerS3a , upper = ESSUpperS3a  ,mean = ESSmeanS3T6, corr = ESScormatS3)[1]
           +pmvnorm(lower=ESSLowerS3b , upper = ESSUpperS3b  ,mean = ESSmeanS3T6, corr = ESScormatS3)[1]
           +pmvnorm(lower=ESSLowerS3c , upper = ESSUpperS3c  ,mean = ESSmeanS3T6, corr = ESScormatS3)[1])
  
  
  #totals
  ESSS1=ESSS1T1+ESSS1T2+ESSS1T3
  ESSS2=ESSS2T1+ESSS2T2+ESSS2T3+ESSS2T4+ESSS2T5+ESSS2T6
  ESSS3=ESSS3T1+ESSS3T2+ESSS3T3+ESSS3T4+ESSS3T5+ESSS3T6
  print(ESSS1)
  print(ESSS2)
  print(ESSS3)
  print(ESSS1+ESSS2+ESSS3)
  return(ESSS1*(4*n)+ESSS2*(7*n)+ESSS3*(9*n))

}

load("Bounds.RData")
load("samplesize.RData")
U=U
n=samplesize
sd=1/sqrt((1-sum(0.12^3+0.88^3))/3)
# of interest 
#Null
Theta=c(0,0,0)
ESS.function(U,sd,Theta,n)

#LFC
Theta=c(log(1/((88*7)/(12*93))),log(1/((88*11)/(12*89))),log(1/((88*11)/(12*89))))
ESS.function(U,sd,Theta,n)

#All
Theta=c(log(1/((88*7)/(12*93))),log(1/((88*7)/(12*93))),log(1/((88*7)/(12*93))))
ESS.function(U,sd,Theta,n)

#max sample size 
(9*n)
