# Supplementary material for: A Multi‐Stage Drop‐the‐Loser Design With Superiority Boundaries
Source: Stat Med. 2026 Jun 24;45(15-17):e70642. doi: 10.1002/sim.70642 (PMC13291772; doi:10.1002/sim.70642)
Supplement: Supplementary file 2 — Data S2. R files. [file SIM-45-0-s002.zip › Code_v4/Main_design/V3(cleaned)Power.R]

library(mvtnorm)
### Power function 

Power.function=function(Theta,U,sd,n)
{
  
  #Cor stage 1
  cormatS1=matrix(c(1,.5,.5,.5,0
                    ,.5,1,.5,-.5,-.5
                    ,.5,.5,1,0,.5
                    ,.5,-.5,0,1,.5
                    ,0,-.5,.5,.5,1),nrow = 5,ncol = 5,byrow=T)
  
  
  #Cor stage 2
  cormatS2=matrix(c(1, 1/2, 1/(2*sqrt(2)), 0, 1/(sqrt(2)), 1/(2*sqrt(2))
                    , 1/2, 1, 1/(2*sqrt(2)), -1/(2*sqrt(2)), 1/(2*sqrt(2)), -1/(2*sqrt(2))
                    , 1/(2*sqrt(2)), 1/(2*sqrt(2)), 1, 1/2, 1/2, 0
                    , 0, -1/(2*sqrt(2)), 1/2, 1, 0, 1/2
                    , 1/(sqrt(2)), 1/(2*sqrt(2)), 1/2, 0, 1, 1/2
                    , 1/(2*sqrt(2)), -1/(2*sqrt(2)), 0, 1/2, 1/2, 1),nrow = 6,ncol = 6,byrow=T)
  
  #Cor stage 3
  cormatS3=matrix(c(1,1/(2*sqrt(3)),0,1/(2*sqrt(3/2)),1/(sqrt(3)),1/(2*sqrt(3)),1/(sqrt(3/2))
                    ,1/(2*sqrt(3)),1,1/2,1/(2*sqrt(2)),1/2,0,1/(2*sqrt(2))
                    ,0,1/2,1,-1/(2*sqrt(2)),0,1/2,0
                    ,1/(2*sqrt(3/2)),1/(2*sqrt(2)),-1/(2*sqrt(2)),1,1/(2*sqrt(2)),-1/(2*sqrt(2)),1/2
                    ,1/(sqrt(3)),1/2,0,1/(2*sqrt(2)),1,1/2,1/(sqrt(2))
                    ,1/(2*sqrt(3)),0,1/2,-1/(2*sqrt(2)),1/2,1,1/(2*sqrt(2))
                    ,1/(sqrt(3/2)),1/(2*sqrt(2)),0,1/2,1/(sqrt(2)),1/(2*sqrt(2)),1),nrow = 7,ncol = 7,byrow=T)
  
  
  
  meanS1=c(Theta[1]/(sd*sqrt(2*(n^-1) )),(Theta[1]-Theta[2])/(sd*sqrt(2*(n^-1))),(Theta[1]-Theta[3])/(sd*sqrt(2*(n^-1))),
           (Theta[2])/(sd*sqrt(2*(n^-1))),(Theta[2]-Theta[3])/(sd*sqrt(2*(n^-1))))
  
  meanS2=c((Theta[1])/(sd*sqrt(2*( (2*n)^-1))),(Theta[1]-Theta[2])/(sd*sqrt(2*((2*n)^-1))),(Theta[1]-Theta[3])/(sd*sqrt(2*(n^-1))),
           (Theta[2]-Theta[3])/(sd*sqrt(2*(n^-1))),(Theta[1])/(sd*sqrt(2*(n^-1))),(Theta[2])/(sd*sqrt(2*(n^-1))))
  
  meanS3=c((Theta[1])/(sd*sqrt(2*((3*n)^-1))),(Theta[1]-Theta[3])/(sd*sqrt(2*(n^-1))),(Theta[2]-Theta[3])/(sd*sqrt(2*(n^-1))),
           (Theta[1]-Theta[2])/(sd*sqrt(2*((2*n)^-1))),(Theta[1])/(sd*sqrt(2*(n^-1))),(Theta[2])/(sd*sqrt(2*(n^-1))),(Theta[1])/(sd*sqrt(2*((2*n)^-1))))
  
  
  # I need to change all these means so it is (kn)^-1
  
  # Upper and lower boundaries
  
  
  UpperS1=c(Inf,Inf,Inf,Inf,Inf)
  LowerS1=c(U[1],0,0,U[1],0)
  
  UpperS2a=c(Inf,Inf,Inf,Inf,U[1],U[1])
  LowerS2a=c(U[2],0,0,0,-Inf,-Inf)
  
  UpperS2b=c(Inf,Inf,Inf,Inf,Inf,U[1])
  LowerS2b=c(U[2],0,0,0,U[1],-Inf)
  
  UpperS2c=c(Inf,Inf,Inf,Inf,U[1],Inf)
  LowerS2c=c(U[2],0,0,0,-Inf,U[1])
  
  UpperS3a=c(Inf,Inf,Inf,Inf,U[1],U[1],U[2])
  LowerS3a=c(U[3],0,0,0,-Inf,-Inf,-Inf)
  
  UpperS3b=c(Inf,Inf,Inf,Inf,Inf,U[1],U[2])
  LowerS3b=c(U[3],0,0,0,U[1],-Inf,-Inf)
  
  UpperS3c=c(Inf,Inf,Inf,Inf,U[1],Inf,U[2])
  LowerS3c=c(U[3],0,0,0,-Inf,U[1],-Inf)
  
  #power
  set.seed(1)
  powerS1=pmvnorm(lower=LowerS1 , upper = UpperS1  ,mean = meanS1, corr = cormatS1)[1]
  

  set.seed(1)
  powerS2=(pmvnorm(lower=LowerS2a , upper = UpperS2a  ,mean = meanS2, corr = cormatS2)[1]
           +pmvnorm(lower=LowerS2b , upper = UpperS2b  ,mean = meanS2, corr = cormatS2)[1]
           +pmvnorm(lower=LowerS2c , upper = UpperS2c  ,mean = meanS2, corr = cormatS2)[1])
  
  
  set.seed(1)
  powerS3=(pmvnorm(lower=LowerS3a , upper = UpperS3a  ,mean = meanS3, corr = cormatS3)[1]
           +pmvnorm(lower=LowerS3b , upper = UpperS3b  ,mean = meanS3, corr = cormatS3)[1]
           +pmvnorm(lower=LowerS3c , upper = UpperS3c  ,mean = meanS3, corr = cormatS3)[1])
  
 
  
  Power=2*powerS1+2*powerS2+2*powerS3
  return(Power)
}


#tpower is target power
sample.size.function=function(Theta,U,sd,nmax,tpower,tol)
{
  set.seed(1)
  ln1=0
  un1=nmax
  cn1=(un1+ln1)*.5
  cpower=Power.function(Theta,U,sd,cn1)
  count=1
  while( (cpower<tpower) | (cpower>tpower+tol) )
  {
    count=count+1
    print(count)
    print(cpower)
    print(cn1)
    if(cpower<tpower)
    {
      ln1=cn1
      un1=un1
      cn1=(un1+ln1)*.5
      cpower=Power.function(Theta,U,sd,cn1)
    }
    else if(cpower>tpower+tol)
    {
      ln1=ln1
      un1=cn1
      cn1=(un1+ln1)*.5
      
      cpower=Power.function(Theta,U,sd,cn1)
    }
  }
  print(cn1)
  print(cpower)
  cn1=ceiling(cn1)
  cpower=Power.function(Theta,U,sd,cn1)
  print(cpower)
  return(cn1)
}


load("Bounds.RData")
Theta=c(log(1/((88*7)/(12*93))),log(1/((88*11)/(12*89))),log(1/((88*11)/(12*89))))
sd=1/sqrt((1-sum(0.12^3+0.88^3))/3)
sd^2
samplesize=sample.size.function(Theta=Theta,U=U,sd=sd,nmax=500,tpower=0.9,tol=0.0001)
save(samplesize,file = "samplesize.RData")
