# Supplementary material for: A Multi‐Stage Drop‐the‐Loser Design With Superiority Boundaries
Source: Stat Med. 2026 Jun 24;45(15-17):e70642. doi: 10.1002/sim.70642 (PMC13291772; doi:10.1002/sim.70642)
Supplement: Supplementary file 2 — Data S2. R files. [file SIM-45-0-s002.zip › Code_v4/Main_design/V3type1null.R]

library(mvtnorm)
### typeI function 

TypeI.function=function(U)
{
  
  #Cor stage 1
  cormatS1a=matrix(c(1,.5,.5,0
                    ,.5,1,0,.5
                    ,.5,0,1,.5
                    ,0,.5,.5,1),nrow = 4,ncol = 4,byrow=T)
  
  cormatS1b=matrix(c(1,.5,.5,.5,.5
                    ,.5,1,.5,-.5,0
                    ,.5,.5,1,0,-.5
                    ,.5,-.5,0,1,.5
                    ,.5,0,-.5,.5,1),nrow = 5,ncol = 5,byrow=T)
  
  #Cor stage 2
  cormatS2=matrix(c(1,1/(2*sqrt(2)), 0, 1/(sqrt(2)), 1/(2*sqrt(2))
                    , 1/(2*sqrt(2)), 1, 1/2, 1/2, 0
                    , 0, 1/2, 1, 0, 1/2
                    , 1/(sqrt(2)), 1/2, 0, 1, 1/2
                    , 1/(2*sqrt(2)), 0, 1/2, 1/2, 1),nrow = 5,ncol = 5,byrow=T)
  
  #Cor stage 3
  cormatS3=matrix(c(1,1/(2*sqrt(3)),0,1/(2*sqrt(3/2)),1/(sqrt(3)),1/(2*sqrt(3)),1/(sqrt(3/2))
                    ,1/(2*sqrt(3)),1,1/2,1/(2*sqrt(2)),1/2,0,1/(2*sqrt(2))
                    ,0,1/2,1,-1/(2*sqrt(2)),0,1/2,0
                    ,1/(2*sqrt(3/2)),1/(2*sqrt(2)),-1/(2*sqrt(2)),1,1/(2*sqrt(2)),-1/(2*sqrt(2)),1/2
                    ,1/(sqrt(3)),1/2,0,1/(2*sqrt(2)),1,1/2,1/(sqrt(2))
                    ,1/(2*sqrt(3)),0,1/2,-1/(2*sqrt(2)),1/2,1,1/(2*sqrt(2))
                    ,1/(sqrt(3/2)),1/(2*sqrt(2)),0,1/2,1/(sqrt(2)),1/(2*sqrt(2)),1),nrow = 7,ncol = 7,byrow=T)
  
  
  
  meanS1a=rep(0,4)
  
  meanS1b=rep(0,5)
  
  meanS2=rep(0,5)
  
  meanS3=rep(0,7)
  
  
  # I need to change all these means so it is (kn)^-1
  
  # Upper and lower boundaries
  
  
  UpperS1a=c(Inf,Inf,Inf,Inf)
  LowerS1a=c(U[1],0,U[1],0)
  
  UpperS1b=c(Inf,0,0,Inf,Inf)
  LowerS1b=c(U[1],-Inf,-Inf,U[1],U[1])
  
  UpperS2a=c(Inf,Inf,Inf,U[1],U[1])
  LowerS2a=c(U[2],0,0,-Inf,-Inf)
  
  UpperS2b=c(Inf,Inf,Inf,Inf,U[1])
  LowerS2b=c(U[2],0,0,U[1],-Inf)
  
  UpperS2c=c(Inf,Inf,Inf,U[1],Inf)
  LowerS2c=c(U[2],0,0,-Inf,U[1])
  
  UpperS3a=c(Inf,Inf,Inf,Inf,U[1],U[1],U[2])
  LowerS3a=c(U[3],0,0,0,-Inf,-Inf,-Inf)
  
  UpperS3b=c(Inf,Inf,Inf,Inf,Inf,U[1],U[2])
  LowerS3b=c(U[3],0,0,0,U[1],-Inf,-Inf)
  
  UpperS3c=c(Inf,Inf,Inf,Inf,U[1],Inf,U[2])
  LowerS3c=c(U[3],0,0,0,-Inf,U[1],-Inf)
  
  #power
  set.seed(1)
  powerS1a=pmvnorm(lower=LowerS1a , upper = UpperS1a  ,mean = meanS1a, corr = cormatS1a)[1]
  powerS1b=pmvnorm(lower=LowerS1b , upper = UpperS1b  ,mean = meanS1b, corr = cormatS1b)[1]

  set.seed(1)
  powerS2=(pmvnorm(lower=LowerS2a , upper = UpperS2a  ,mean = meanS2, corr = cormatS2)[1]
           +pmvnorm(lower=LowerS2b , upper = UpperS2b  ,mean = meanS2, corr = cormatS2)[1]
           +pmvnorm(lower=LowerS2c , upper = UpperS2c  ,mean = meanS2, corr = cormatS2)[1])
  
  
  set.seed(1)
  powerS3=(pmvnorm(lower=LowerS3a , upper = UpperS3a  ,mean = meanS3, corr = cormatS3)[1]
           +pmvnorm(lower=LowerS3b , upper = UpperS3b  ,mean = meanS3, corr = cormatS3)[1]
           +pmvnorm(lower=LowerS3c , upper = UpperS3c  ,mean = meanS3, corr = cormatS3)[1])
  
 
  
  Type1=2*powerS1a+powerS1b+2*powerS2+2*powerS3
  return(Type1)
}


load("Bounds.RData")

TypeI.function(U=U)
