# Supplementary material for: A Multi‐Stage Drop‐the‐Loser Design With Superiority Boundaries
Source: Stat Med. 2026 Jun 24;45(15-17):e70642. doi: 10.1002/sim.70642 (PMC13291772; doi:10.1002/sim.70642)
Supplement: Supplementary file 2 — Data S2. R files. [file SIM-45-0-s002.zip › Code_v4/MAMS design futility/V2_ESS.R]

library(mvtnorm)
ESS.function=function(U,L,sd,Theta,n)
{
  #Cor stage 1
  ESScormatS1=matrix(c(1,.5,.5
                    ,.5,1,.5
                    ,.5,.5,1
                    ),nrow = 3,ncol = 3,byrow=T)
  
  
  #Cor stage 2
  ESScormatS2=matrix(c(1, 1/2, 1/2, 1/(sqrt(2)),1/(2*sqrt(2)), 1/(2*sqrt(2))
                    , 1/2, 1, 1/2, 1/(2*sqrt(2)),1/(sqrt(2)), 1/(2*sqrt(2))
                    , 1/2, 1/2, 1, 1/(2*sqrt(2)),1/(2*sqrt(2)), 1/(sqrt(2))
                    , 1/(sqrt(2)), 1/(2*sqrt(2)), 1/(2*sqrt(2)), 1, 1/2, 1/2
                    , 1/(2*sqrt(2)), 1/(sqrt(2)), 1/(2*sqrt(2)), 1/2, 1, 1/2
                    , 1/(2*sqrt(2)), 1/(2*sqrt(2)), 1/(sqrt(2)), 1/2, 1/2, 1),nrow = 6,ncol = 6,byrow=T)
  
  #Cor stage 3
  ESScormatS3=matrix(c(1, 1/2, 1/2, 1/(sqrt(2)),1/(2*sqrt(2)), 1/(2*sqrt(2))
                       , 1/2, 1, 1/2, 1/(2*sqrt(2)),1/(sqrt(2)), 1/(2*sqrt(2))
                       , 1/2, 1/2, 1, 1/(2*sqrt(2)),1/(2*sqrt(2)), 1/(sqrt(2))
                       , 1/(sqrt(2)), 1/(2*sqrt(2)), 1/(2*sqrt(2)), 1, 1/2, 1/2
                       , 1/(2*sqrt(2)), 1/(sqrt(2)), 1/(2*sqrt(2)), 1/2, 1, 1/2
                       , 1/(2*sqrt(2)), 1/(2*sqrt(2)), 1/(sqrt(2)), 1/2, 1/2, 1),nrow = 6,ncol = 6,byrow=T)
  ESScormatS3
  
  
  ESSUpperS1a=c(U[1],U[1],Inf)
  ESSLowerS1a=c(-Inf,-Inf,U[1])
  
  ESSUpperS1b=c(U[1],Inf,U[1])
  ESSLowerS1b=c(-Inf,U[1],-Inf)
  
  ESSUpperS1c=c(Inf,U[1],U[1])
  ESSLowerS1c=c(U[1],-Inf,-Inf)
  
  ESSUpperS1d=c(U[1],Inf,Inf)
  ESSLowerS1d=c(-Inf,U[1],U[1])
  
  ESSUpperS1e=c(Inf,U[1],Inf)
  ESSLowerS1e=c(U[1],-Inf,U[1])
  
  ESSUpperS1f=c(Inf,Inf,U[1])
  ESSLowerS1f=c(U[1],U[1],-Inf)
  
  ESSUpperS1g=c(Inf,Inf,Inf)
  ESSLowerS1g=c(U[1],U[1],U[1])
  
  ESSUpperS1h=c(L[1],L[1],L[1])
  ESSLowerS1h=c(-Inf,-Inf,-Inf)
  
  
  # Stage 2 all still in
  ESSUpperS2a_a=c(U[1],U[1],U[1],U[2],U[2],Inf)
  ESSLowerS2a_a=c(L[1],L[1],L[1],-Inf,-Inf,U[2])
  
  ESSUpperS2a_b=c(U[1],U[1],U[1],U[2],Inf,U[2])
  ESSLowerS2a_b=c(L[1],L[1],L[1],-Inf,U[2],-Inf)
  
  ESSUpperS2a_c=c(U[1],U[1],U[1],Inf,U[2],U[2])
  ESSLowerS2a_c=c(L[1],L[1],L[1],U[2],-Inf,-Inf)
  
  ESSUpperS2a_d=c(U[1],U[1],U[1],U[2],Inf,Inf)
  ESSLowerS2a_d=c(L[1],L[1],L[1],-Inf,U[2],U[2])
  
  ESSUpperS2a_e=c(U[1],U[1],U[1],Inf,U[2],Inf)
  ESSLowerS2a_e=c(L[1],L[1],L[1],U[2],-Inf,U[2])
  
  ESSUpperS2a_f=c(U[1],U[1],U[1],Inf,Inf,U[2])
  ESSLowerS2a_f=c(L[1],L[1],L[1],U[2],U[2],-Inf)
  
  ESSUpperS2a_g=c(U[1],U[1],U[1],Inf,Inf,Inf)
  ESSLowerS2a_g=c(L[1],L[1],L[1],U[2],U[2],U[2])
  
  ESSUpperS2a_h=c(U[1],U[1],U[1],L[2],L[2],L[2])
  ESSLowerS2a_h=c(L[1],L[1],L[1],-Inf,-Inf,-Inf)
  
  
  # Stage drop 3
  
  ESSUpperS2b_a=c(U[1],U[1],L[1],U[2],Inf,Inf)
  ESSLowerS2b_a=c(L[1],L[1],-Inf,-Inf,U[2],-Inf)
  
  ESSUpperS2b_b=c(U[1],U[1],L[1],Inf,U[2],Inf)
  ESSLowerS2b_b=c(L[1],L[1],-Inf,U[2],-Inf,-Inf)
  
  ESSUpperS2b_c=c(U[1],U[1],L[1],Inf,Inf,Inf)
  ESSLowerS2b_c=c(L[1],L[1],-Inf,U[2],U[2],-Inf)
  
  ESSUpperS2b_d=c(U[1],U[1],L[1],L[2],L[2],Inf)
  ESSLowerS2b_d=c(L[1],L[1],-Inf,-Inf,-Inf,-Inf)
  
  # Stage drop 2
  
  ESSUpperS2c_a=c(U[1],L[1],U[1],U[2],Inf,Inf)
  ESSLowerS2c_a=c(L[1],-Inf,L[1],-Inf,-Inf,U[2])
  
  ESSUpperS2c_b=c(U[1],L[1],U[1],Inf,Inf,U[2])
  ESSLowerS2c_b=c(L[1],-Inf,L[1],U[2],-Inf,-Inf)
  
  ESSUpperS2c_c=c(U[1],L[1],U[1],Inf,Inf,Inf)
  ESSLowerS2c_c=c(L[1],-Inf,L[1],U[2],-Inf,U[2])
  
  ESSUpperS2c_d=c(U[1],L[1],U[1],L[2],Inf,L[2])
  ESSLowerS2c_d=c(L[1],-Inf,L[1],-Inf,-Inf,-Inf)
  
  
  # Stage drop 1
  
  ESSUpperS2d_a=c(L[1],U[1],U[1],Inf,U[2],Inf)
  ESSLowerS2d_a=c(-Inf,L[1],L[1],-Inf,-Inf,U[2])
  
  ESSUpperS2d_b=c(L[1],U[1],U[1],Inf,Inf,U[2])
  ESSLowerS2d_b=c(-Inf,L[1],L[1],-Inf,U[2],-Inf)
  
  ESSUpperS2d_c=c(L[1],U[1],U[1],Inf,Inf,Inf)
  ESSLowerS2d_c=c(-Inf,L[1],L[1],-Inf,U[2],U[2])
  
  ESSUpperS2d_d=c(L[1],U[1],U[1],Inf,L[2],L[2])
  ESSLowerS2d_d=c(-Inf,L[1],L[1],-Inf,-Inf,-Inf)
  
  # Stage drop 1 and 2
  
  ESSUpperS2e_a=c(L[1],L[1],U[1],Inf,Inf,Inf)
  ESSLowerS2e_a=c(-Inf,-Inf,L[1],-Inf,-Inf,U[2])
  
  ESSUpperS2e_b=c(L[1],L[1],U[1],Inf,Inf,L[2])
  ESSLowerS2e_b=c(-Inf,-Inf,L[1],-Inf,-Inf,-Inf)
  
  # Stage drop 1 and 3
  
  ESSUpperS2f_a=c(L[1],U[1],L[1],Inf,Inf,Inf)
  ESSLowerS2f_a=c(-Inf,L[1],-Inf,-Inf,U[2],-Inf)
  
  ESSUpperS2f_b=c(L[1],U[1],L[1],Inf,L[2],Inf)
  ESSLowerS2f_b=c(-Inf,L[1],-Inf,-Inf,-Inf,-Inf)
  
  
  # Stage drop 2 and 3
  
  ESSUpperS2g_a=c(U[1],L[1],L[1],Inf,Inf,Inf)
  ESSLowerS2g_a=c(L[1],-Inf,-Inf,U[2],-Inf,-Inf)
  
  ESSUpperS2g_b=c(U[1],L[1],L[1],L[2],Inf,Inf)
  ESSLowerS2g_b=c(L[1],-Inf,-Inf,-Inf,-Inf,-Inf)
  
  
  # stage 3 keep all
  ESSUpperS3a_a=c(U[1],U[1],U[1],U[2],U[2],U[2])
  ESSLowerS3a_a=c(L[1],L[1],L[1],L[2],L[2],L[2])
  
  # stage 3 drop 1 stage 1
  ESSUpperS3b_a=c(L[1],U[1],U[1],Inf,U[2],U[2])
  ESSLowerS3b_a=c(-Inf,L[1],L[1],-Inf,L[2],L[2])
  
  # stage 3 drop 2 stage 1
  ESSUpperS3c_a=c(U[1],L[1],U[1],U[2],Inf,U[2])
  ESSLowerS3c_a=c(L[1],-Inf,L[1],L[2],-Inf,L[2])
  
  # stage 3 drop 3 stage 1
  ESSUpperS3d_a=c(U[1],U[1],L[1],U[2],U[2],Inf)
  ESSLowerS3d_a=c(L[1],L[1],-Inf,L[2],L[2],-Inf)
  
  # stage 3 drop 1 and 2 stage 1 
  ESSUpperS3e_a=c(L[1],L[1],U[1],Inf,Inf,U[2])
  ESSLowerS3e_a=c(-Inf,-Inf,L[1],-Inf,-Inf,L[2])
  
  # stage 3  drop 1 and 3 stage 1 
  ESSUpperS3f_a=c(L[1],U[1],L[1],Inf,U[2],Inf)
  ESSLowerS3f_a=c(-Inf,L[1],-Inf,-Inf,L[2],-Inf)
  
  # stage 3 drop 2 and 3 stage 1
  ESSUpperS3g_a=c(U[1],L[1],L[1],U[2],Inf,Inf)
  ESSLowerS3g_a=c(L[1],-Inf,-Inf,L[2],-Inf,-Inf)
  
  # stage 3 drop 1 stage 2 
  ESSUpperS3h_a=c(U[1],U[1],U[1],L[2],U[2],U[2])
  ESSLowerS3h_a=c(L[1],L[1],L[1],-Inf,L[2],L[2])
  
  # stage 3 drop 2 stage 2 
  ESSUpperS3i_a=c(U[1],U[1],U[1],U[2],L[2],U[2])
  ESSLowerS3i_a=c(L[1],L[1],L[1],L[2],-Inf,L[2])
  
  # stage 3 drop 3 stage 2 
  ESSUpperS3j_a=c(U[1],U[1],U[1],U[2],U[2],L[2])
  ESSLowerS3j_a=c(L[1],L[1],L[1],L[2],L[2],-Inf)
  
  # stage 3 drop 1 and 2 stage 2
  ESSUpperS3k_a=c(U[1],U[1],U[1],L[2],L[2],U[2])
  ESSLowerS3k_a=c(L[1],L[1],L[1],-Inf,-Inf,L[2])
  
  # stage 3 drop 1 and 3 stage 2
  ESSUpperS3l_a=c(U[1],U[1],U[1],L[2],U[2],L[2])
  ESSLowerS3l_a=c(L[1],L[1],L[1],-Inf,L[2],-Inf)
  
  # stage 3 drop 2 and 3 stage 2
  ESSUpperS3m_a=c(U[1],U[1],U[1],U[2],L[2],L[2])
  ESSLowerS3m_a=c(L[1],L[1],L[1],L[2],-Inf,-Inf)
  
  # stage 3 drop 1 stage 1 and drop 2 stage 2 
  ESSUpperS3n_a=c(L[1],U[1],U[1],Inf,L[2],U[2])
  ESSLowerS3n_a=c(-Inf,L[1],L[1],-Inf,-Inf,L[2])
  
  # stage 3 drop 1 stage 1 and drop 3 stage 2 
  ESSUpperS3o_a=c(L[1],U[1],U[1],Inf,U[2],L[2])
  ESSLowerS3o_a=c(-Inf,L[1],L[1],-Inf,L[2],-Inf)
  
  # stage 3 drop 2 stage 1 and drop 1 stage 2 
  ESSUpperS3p_a=c(U[1],L[1],U[1],L[2],Inf,U[2])
  ESSLowerS3p_a=c(L[1],-Inf,L[1],-Inf,-Inf,L[2])
  
  # stage 3 drop 2 stage 1 and drop 3 stage 2
  ESSUpperS3q_a=c(U[1],L[1],U[1],U[2],Inf,L[2])
  ESSLowerS3q_a=c(L[1],-Inf,L[1],L[2],-Inf,-Inf)
  
  # stage 3 drop 3 stage 1 and drop 1 stage 2 
  ESSUpperS3r_a=c(U[1],U[1],L[1],L[2],U[2],Inf)
  ESSLowerS3r_a=c(L[1],L[1],-Inf,-Inf,L[2],-Inf)
  
  # stage 3 drop 3 stage 1 and drop 2 stage 2
  ESSUpperS3s_a=c(U[1],U[1],L[1],U[2],L[2],Inf)
  ESSLowerS3s_a=c(L[1],L[1],-Inf,L[2],-Inf,-Inf)
  
  #stage 1

  ESSmeanS1=c(Theta[1]/(sd*sqrt(2*(n^-1))),(Theta[2])/(sd*sqrt(2*(n^-1))),(Theta[3])/(sd*sqrt(2*(n^-1))))
  set.seed(1)
  ESSS1=(pmvnorm(lower=ESSLowerS1a , upper = ESSUpperS1a  ,mean = ESSmeanS1, corr = ESScormatS1)[1] +
             pmvnorm(lower=ESSLowerS1b , upper = ESSUpperS1b  ,mean = ESSmeanS1, corr = ESScormatS1)[1] +
             pmvnorm(lower=ESSLowerS1c , upper = ESSUpperS1c  ,mean = ESSmeanS1, corr = ESScormatS1)[1] +
             pmvnorm(lower=ESSLowerS1d , upper = ESSUpperS1d  ,mean = ESSmeanS1, corr = ESScormatS1)[1] +
             pmvnorm(lower=ESSLowerS1e , upper = ESSUpperS1e  ,mean = ESSmeanS1, corr = ESScormatS1)[1] +
             pmvnorm(lower=ESSLowerS1f , upper = ESSUpperS1f  ,mean = ESSmeanS1, corr = ESScormatS1)[1] +
             pmvnorm(lower=ESSLowerS1g , upper = ESSUpperS1g  ,mean = ESSmeanS1, corr = ESScormatS1)[1] +
             pmvnorm(lower=ESSLowerS1h , upper = ESSUpperS1h  ,mean = ESSmeanS1, corr = ESScormatS1)[1] )
    
  print("ESSS1")
  print(ESSS1)
  
  SS1=4*n*ESSS1
  #stage 2
  
  ESSmeanS2=c(Theta[1]/(sd*sqrt(2*(n^-1))),(Theta[2])/(sd*sqrt(2*(n^-1))),(Theta[3])/(sd*sqrt(2*(n^-1))),
                (Theta[1])/(sd*sqrt(2*( (2*n)^-1))),(Theta[2])/(sd*sqrt(2*( (2*n)^-1))),(Theta[3])/(sd*sqrt(2*( (2*n)^-1))))
    
  set.seed(1)
  ESSS2_a=(pmvnorm(lower=ESSLowerS2a_a , upper = ESSUpperS2a_a  ,mean = ESSmeanS2, corr = ESScormatS2)[1] +
           pmvnorm(lower=ESSLowerS2a_b , upper = ESSUpperS2a_b  ,mean = ESSmeanS2, corr = ESScormatS2)[1] +
           pmvnorm(lower=ESSLowerS2a_c , upper = ESSUpperS2a_c  ,mean = ESSmeanS2, corr = ESScormatS2)[1] +
           pmvnorm(lower=ESSLowerS2a_d , upper = ESSUpperS2a_d  ,mean = ESSmeanS2, corr = ESScormatS2)[1] +
           pmvnorm(lower=ESSLowerS2a_e , upper = ESSUpperS2a_e  ,mean = ESSmeanS2, corr = ESScormatS2)[1] +
           pmvnorm(lower=ESSLowerS2a_f , upper = ESSUpperS2a_f  ,mean = ESSmeanS2, corr = ESScormatS2)[1] +
           pmvnorm(lower=ESSLowerS2a_g , upper = ESSUpperS2a_g  ,mean = ESSmeanS2, corr = ESScormatS2)[1] +
           pmvnorm(lower=ESSLowerS2a_h , upper = ESSUpperS2a_h  ,mean = ESSmeanS2, corr = ESScormatS2)[1])
  
  
  print("ESSS2_a")
  print(ESSS2_a)
  
  SS2a=8*n*ESSS2_a
  
  ESSS2_b=(pmvnorm(lower=ESSLowerS2b_a , upper = ESSUpperS2b_a  ,mean = ESSmeanS2, corr = ESScormatS2)[1] +
             pmvnorm(lower=ESSLowerS2b_b , upper = ESSUpperS2b_b  ,mean = ESSmeanS2, corr = ESScormatS2)[1] +
             pmvnorm(lower=ESSLowerS2b_c , upper = ESSUpperS2b_c  ,mean = ESSmeanS2, corr = ESScormatS2)[1] +
             pmvnorm(lower=ESSLowerS2b_d , upper = ESSUpperS2b_d  ,mean = ESSmeanS2, corr = ESScormatS2)[1] )
  
  ESSS2_c=(pmvnorm(lower=ESSLowerS2c_a , upper = ESSUpperS2c_a  ,mean = ESSmeanS2, corr = ESScormatS2)[1] +
             pmvnorm(lower=ESSLowerS2c_b , upper = ESSUpperS2c_b  ,mean = ESSmeanS2, corr = ESScormatS2)[1] +
             pmvnorm(lower=ESSLowerS2c_c , upper = ESSUpperS2c_c  ,mean = ESSmeanS2, corr = ESScormatS2)[1] +
             pmvnorm(lower=ESSLowerS2c_d , upper = ESSUpperS2c_d  ,mean = ESSmeanS2, corr = ESScormatS2)[1] )
  
  ESSS2_d=(pmvnorm(lower=ESSLowerS2d_a , upper = ESSUpperS2d_a  ,mean = ESSmeanS2, corr = ESScormatS2)[1] +
             pmvnorm(lower=ESSLowerS2d_b , upper = ESSUpperS2d_b  ,mean = ESSmeanS2, corr = ESScormatS2)[1] +
             pmvnorm(lower=ESSLowerS2d_c , upper = ESSUpperS2d_c  ,mean = ESSmeanS2, corr = ESScormatS2)[1] +
             pmvnorm(lower=ESSLowerS2d_d , upper = ESSUpperS2d_d  ,mean = ESSmeanS2, corr = ESScormatS2)[1] )
  
  print("ESSS2_b+ESSS2_c+ESSS2_d")
  print(ESSS2_b+ESSS2_c+ESSS2_d)
  
  SS2b=7*n*(ESSS2_b+ESSS2_c+ESSS2_d)
  
  ESSS2_e=(pmvnorm(lower=ESSLowerS2e_a , upper = ESSUpperS2e_a  ,mean = ESSmeanS2, corr = ESScormatS2)[1] +
             pmvnorm(lower=ESSLowerS2e_b , upper = ESSUpperS2e_b  ,mean = ESSmeanS2, corr = ESScormatS2)[1] )
  
  ESSS2_f=(pmvnorm(lower=ESSLowerS2f_a , upper = ESSUpperS2f_a  ,mean = ESSmeanS2, corr = ESScormatS2)[1] +
             pmvnorm(lower=ESSLowerS2f_b , upper = ESSUpperS2f_b  ,mean = ESSmeanS2, corr = ESScormatS2)[1] )
  
  ESSS2_g=(pmvnorm(lower=ESSLowerS2g_a , upper = ESSUpperS2g_a  ,mean = ESSmeanS2, corr = ESScormatS2)[1] +
             pmvnorm(lower=ESSLowerS2g_b , upper = ESSUpperS2g_b  ,mean = ESSmeanS2, corr = ESScormatS2)[1] )
  
  print("ESSS2_e+ESSS2_f+ESSS2_g")
  print(ESSS2_e+ESSS2_f+ESSS2_g)
  
  SS2c=6*n*(ESSS2_e+ESSS2_f+ESSS2_g)
  
  #stage 3
  #drop treatment 3 then 2
  
  ESSmeanS3=c(Theta[1]/(sd*sqrt(2*(n^-1))),(Theta[2])/(sd*sqrt(2*(n^-1))),(Theta[3])/(sd*sqrt(2*(n^-1))),
              (Theta[1])/(sd*sqrt(2*( (2*n)^-1))),(Theta[2])/(sd*sqrt(2*( (2*n)^-1))),(Theta[3])/(sd*sqrt(2*( (2*n)^-1))))
  
  set.seed(1)
  ESSS3_a=(pmvnorm(lower=ESSLowerS3a_a , upper = ESSUpperS3a_a  ,mean = ESSmeanS3, corr = ESScormatS3)[1] )
  
  print("ESSS3_a")
  print(ESSS3_a)
  
  SS3a=12*n*ESSS3_a
  
  ESSS3_b=(pmvnorm(lower=ESSLowerS3b_a , upper = ESSUpperS3b_a  ,mean = ESSmeanS3, corr = ESScormatS3)[1] )
  
  ESSS3_c=(pmvnorm(lower=ESSLowerS3c_a , upper = ESSUpperS3c_a  ,mean = ESSmeanS3, corr = ESScormatS3)[1] )
  
  ESSS3_d=(pmvnorm(lower=ESSLowerS3d_a , upper = ESSUpperS3d_a  ,mean = ESSmeanS3, corr = ESScormatS3)[1] )
  
  print("ESSS3_b+ESSS3_c+ESSS3_d")
  print(ESSS3_b+ESSS3_c+ESSS3_d)
  
  SS3b=10*n*(ESSS3_b+ESSS3_c+ESSS3_d)
  
  ESSS3_e=(pmvnorm(lower=ESSLowerS3e_a , upper = ESSUpperS3e_a  ,mean = ESSmeanS3, corr = ESScormatS3)[1] )
  
  ESSS3_f=(pmvnorm(lower=ESSLowerS3f_a , upper = ESSUpperS3f_a  ,mean = ESSmeanS3, corr = ESScormatS3)[1] )
  
  ESSS3_g=(pmvnorm(lower=ESSLowerS3g_a , upper = ESSUpperS3g_a  ,mean = ESSmeanS3, corr = ESScormatS3)[1] )
  
  print("ESSS3_e+ESSS3_f+ESSS3_g")
  print(ESSS3_e+ESSS3_f+ESSS3_g)
  
  SS3c=8*n*(ESSS3_e+ESSS3_f+ESSS3_g)
  
  ESSS3_h=(pmvnorm(lower=ESSLowerS3h_a , upper = ESSUpperS3h_a  ,mean = ESSmeanS3, corr = ESScormatS3)[1] )
  
  ESSS3_i=(pmvnorm(lower=ESSLowerS3i_a , upper = ESSUpperS3i_a  ,mean = ESSmeanS3, corr = ESScormatS3)[1] )
  
  ESSS3_j=(pmvnorm(lower=ESSLowerS3j_a , upper = ESSUpperS3j_a  ,mean = ESSmeanS3, corr = ESScormatS3)[1] )
  
  print("ESSS3_h+ESSS3_i+ESSS3_j")
  print(ESSS3_h+ESSS3_i+ESSS3_j)
  
  SS3d=11*n*(ESSS3_h+ESSS3_i+ESSS3_j)
  
  ESSS3_k=(pmvnorm(lower=ESSLowerS3k_a , upper = ESSUpperS3k_a  ,mean = ESSmeanS3, corr = ESScormatS3)[1] )
  
  ESSS3_l=(pmvnorm(lower=ESSLowerS3l_a , upper = ESSUpperS3l_a  ,mean = ESSmeanS3, corr = ESScormatS3)[1] )
  
  ESSS3_m=(pmvnorm(lower=ESSLowerS3m_a , upper = ESSUpperS3m_a  ,mean = ESSmeanS3, corr = ESScormatS3)[1] )
  
  print("ESSS3_k+ESSS3_l+ESSS3_m")
  print(ESSS3_k+ESSS3_l+ESSS3_m)
  
  SS3e=10*n*(ESSS3_k+ESSS3_l+ESSS3_m)
  
  ESSS3_n=(pmvnorm(lower=ESSLowerS3n_a , upper = ESSUpperS3n_a  ,mean = ESSmeanS3, corr = ESScormatS3)[1] )
  
  ESSS3_o=(pmvnorm(lower=ESSLowerS3o_a , upper = ESSUpperS3o_a  ,mean = ESSmeanS3, corr = ESScormatS3)[1] )
  
  ESSS3_p=(pmvnorm(lower=ESSLowerS3p_a , upper = ESSUpperS3p_a  ,mean = ESSmeanS3, corr = ESScormatS3)[1] )
  
  ESSS3_q=(pmvnorm(lower=ESSLowerS3q_a , upper = ESSUpperS3q_a  ,mean = ESSmeanS3, corr = ESScormatS3)[1] )
  
  ESSS3_r=(pmvnorm(lower=ESSLowerS3r_a , upper = ESSUpperS3r_a  ,mean = ESSmeanS3, corr = ESScormatS3)[1] )
  
  ESSS3_s=(pmvnorm(lower=ESSLowerS3s_a , upper = ESSUpperS3s_a  ,mean = ESSmeanS3, corr = ESScormatS3)[1] )
  
  print("ESSS3_n+ESSS3_o+ESSS3_p+ESSS3_q+ESSS3_r+ESSS3_s")
  print(ESSS3_n+ESSS3_o+ESSS3_p+ESSS3_q+ESSS3_r+ESSS3_s)
  
  SS3f=9*n*(ESSS3_n+ESSS3_o+ESSS3_p+ESSS3_q+ESSS3_r+ESSS3_s)
  
  #totals
  ESSS1
  ESSS2=ESSS2_a+ESSS2_b+ESSS2_c+ESSS2_d+ESSS2_e+ESSS2_f+ESSS2_g
  ESSS3=ESSS3_a+ESSS3_b+ESSS3_c+ESSS3_d+ESSS3_e+ESSS3_f+ESSS3_g+ESSS3_h+ESSS3_i+ESSS3_j+
    ESSS3_k+ESSS3_l+ESSS3_m+ESSS3_n+ESSS3_o+ESSS3_p+ESSS3_q+ESSS3_r+ESSS3_s
  print(ESSS1+ESSS2+ESSS3)
  
  SSall=SS1+SS2a+SS2b+SS2c+SS3a+SS3b+SS3c+SS3d+SS3e+SS3f
  return(SSall)

}
load("LBounds.RData")
load("Bounds.RData")
load("samplesize.RData")
U=U
L=L
n=samplesize
sd=1/sqrt((1-sum(0.12^3+0.88^3))/3)
# of interest 
#Null
Theta=c(0,0,0)
ESS.function(U,L,sd,Theta,n)


#LFC
Theta=c(log(1/((88*7)/(12*93))),log(1/((88*11)/(12*89))),log(1/((88*11)/(12*89))))
ESS.function(U,L,sd,Theta,n)

#All
Theta=c(log(1/((88*7)/(12*93))),log(1/((88*7)/(12*93))),log(1/((88*7)/(12*93))))
ESS.function(U,L,sd,Theta,n)


#testing
load("Bounds.RData")
load("LBounds.RData")
U=U
L=L
Theta=c(0.3,0,0)
ESS.function(U,L,sd,Theta,n)

Theta=c(0,0.3,0)
ESS.function(U,L,sd,Theta,n)
#max sample size 
(12*n)


Theta=c(0.3,0.3,0.3)
ESS.function(U,L,sd,Theta,n)


U=c(Inf,U[2],U[3])
Theta=c(1000,1000,1000)
ESS.function(U,L,sd,Theta,n)

U=c(Inf,Inf,U[3])
Theta=c(1000,1000,1000)
ESS.function(U,L,sd,Theta,n)

load("Bounds.RData")
load("LBounds.RData")
U=U
L=L
Theta=c(-1000,-1000,-1000)
ESS.function(U,L,sd,Theta,n)
#max sample size 
(12*n)

L=c(-Inf,L[2],L[3])
Theta=c(-1000,-1000,-1000)
ESS.function(U,L,sd,Theta,n)

L=c(-Inf,-Inf,L[3])
Theta=c(-1000,-1000,-1000)
ESS.function(U,L,sd,Theta,n)
