# Supplementary material for: A Multi‐Stage Drop‐the‐Loser Design With Superiority Boundaries
Source: Stat Med. 2026 Jun 24;45(15-17):e70642. doi: 10.1002/sim.70642 (PMC13291772; doi:10.1002/sim.70642)
Supplement: Supplementary file 2 — Data S2. R files. [file SIM-45-0-s002.zip › Code_v4/MAMS design futility/V3type1null.R]

library(mvtnorm)
typeI.function=function(U,L)
{
  #Cor stage 1
  ESScormatS1=matrix(c(1,.5,.5
                    ,.5,1,.5
                    ,.5,.5,1
                    ),nrow = 3,ncol = 3,byrow=T)
  
  
  #Cor stage 2
  ESScormatS2=matrix(c(1, 1/2, 1/2, 1/(sqrt(2)),1/(2*sqrt(2)), 1/(2*sqrt(2))
                    , 1/2, 1, 1/2, 1/(2*sqrt(2)),1/(sqrt(2)), 1/(2*sqrt(2))
                    , 1/2, 1/2, 1, 1/(2*sqrt(2)),1/(2*sqrt(2)), 1/(sqrt(2))
                    , 1/(sqrt(2)), 1/(2*sqrt(2)), 1/(2*sqrt(2)), 1, 1/2, 1/2
                    , 1/(2*sqrt(2)), 1/(sqrt(2)), 1/(2*sqrt(2)), 1/2, 1, 1/2
                    , 1/(2*sqrt(2)), 1/(2*sqrt(2)), 1/(sqrt(2)), 1/2, 1/2, 1),nrow = 6,ncol = 6,byrow=T)
  
  #Cor stage 3
  ESScormatS3=matrix(c(1, 1/2, 1/2, 1/(sqrt(2)),1/(2*sqrt(2)), 1/(2*sqrt(2)), 1/(sqrt(3))
                       , 1/2, 1, 1/2, 1/(2*sqrt(2)),1/(sqrt(2)), 1/(2*sqrt(2)) ,1/(2*sqrt(3))
                       , 1/2, 1/2, 1, 1/(2*sqrt(2)),1/(2*sqrt(2)), 1/(sqrt(2)) ,1/(2*sqrt(3))
                       , 1/(sqrt(2)), 1/(2*sqrt(2)), 1/(2*sqrt(2)), 1, 1/2, 1/2 ,1/(sqrt(1.5))
                       , 1/(2*sqrt(2)), 1/(sqrt(2)), 1/(2*sqrt(2)), 1/2, 1, 1/2 ,1/(sqrt(3))
                       , 1/(2*sqrt(2)), 1/(2*sqrt(2)), 1/(sqrt(2)), 1/2, 1/2, 1 ,1/(sqrt(3))
                       , 1/(sqrt(3)), 1/(2*sqrt(3)), 1/(2*sqrt(3)), 1/(sqrt(1.5)), 1/(sqrt(3)), 1/(sqrt(3)) ,1
                       ),nrow = 7,ncol = 7,byrow=T)
  ESScormatS3
  
  
 
  
  ESSUpperS1c=c(Inf,U[1],U[1])
  ESSLowerS1c=c(U[1],-Inf,-Inf)
  
  ESSUpperS1e=c(Inf,U[1],Inf)
  ESSLowerS1e=c(U[1],-Inf,U[1])
  
  ESSUpperS1f=c(Inf,Inf,U[1])
  ESSLowerS1f=c(U[1],U[1],-Inf)
  
  ESSUpperS1g=c(Inf,Inf,Inf)
  ESSLowerS1g=c(U[1],U[1],U[1])
  
  
  
  # Stage 2 all still in
  
  

  
  ESSUpperS2a_c=c(U[1],U[1],U[1],Inf,U[2],U[2])
  ESSLowerS2a_c=c(L[1],L[1],L[1],U[2],-Inf,-Inf)
  
  ESSUpperS2a_e=c(U[1],U[1],U[1],Inf,U[2],Inf)
  ESSLowerS2a_e=c(L[1],L[1],L[1],U[2],-Inf,U[2])
  
  ESSUpperS2a_f=c(U[1],U[1],U[1],Inf,Inf,U[2])
  ESSLowerS2a_f=c(L[1],L[1],L[1],U[2],U[2],-Inf)
  
  ESSUpperS2a_g=c(U[1],U[1],U[1],Inf,Inf,Inf)
  ESSLowerS2a_g=c(L[1],L[1],L[1],U[2],U[2],U[2])
  
  
  
  # Stage drop 3
  
  
  
  ESSUpperS2b_b=c(U[1],U[1],L[1],Inf,U[2],Inf)
  ESSLowerS2b_b=c(L[1],L[1],-Inf,U[2],-Inf,-Inf)
  
  ESSUpperS2b_c=c(U[1],U[1],L[1],Inf,Inf,Inf)
  ESSLowerS2b_c=c(L[1],L[1],-Inf,U[2],U[2],-Inf)
  
  
  
  # Stage drop 2
  
 
  
  ESSUpperS2c_b=c(U[1],L[1],U[1],Inf,Inf,U[2])
  ESSLowerS2c_b=c(L[1],-Inf,L[1],U[2],-Inf,-Inf)
  
  ESSUpperS2c_c=c(U[1],L[1],U[1],Inf,Inf,Inf)
  ESSLowerS2c_c=c(L[1],-Inf,L[1],U[2],-Inf,U[2])
  

  
  
 
  
  # Stage drop 2 and 3
  
  ESSUpperS2g_a=c(U[1],L[1],L[1],Inf,Inf,Inf)
  ESSLowerS2g_a=c(L[1],-Inf,-Inf,U[2],-Inf,-Inf)
  
  
  
  # stage 3 keep all
  ESSUpperS3a_a=c(U[1],U[1],U[1],U[2],U[2],U[2],Inf)
  ESSLowerS3a_a=c(L[1],L[1],L[1],L[2],L[2],L[2],U[3])
  
  
  # stage 3 drop 2 stage 1
  ESSUpperS3c_a=c(U[1],L[1],U[1],U[2],Inf,U[2],Inf)
  ESSLowerS3c_a=c(L[1],-Inf,L[1],L[2],-Inf,L[2],U[3])
  
  # stage 3 drop 3 stage 1
  ESSUpperS3d_a=c(U[1],U[1],L[1],U[2],U[2],Inf,Inf)
  ESSLowerS3d_a=c(L[1],L[1],-Inf,L[2],L[2],-Inf,U[3])
  
  
  
  # stage 3 drop 2 and 3 stage 1
  ESSUpperS3g_a=c(U[1],L[1],L[1],U[2],Inf,Inf,Inf)
  ESSLowerS3g_a=c(L[1],-Inf,-Inf,L[2],-Inf,-Inf,U[3])
  
  
  # stage 3 drop 2 stage 2 
  ESSUpperS3i_a=c(U[1],U[1],U[1],U[2],L[2],U[2],Inf)
  ESSLowerS3i_a=c(L[1],L[1],L[1],L[2],-Inf,L[2],U[3])
  
  # stage 3 drop 3 stage 2 
  ESSUpperS3j_a=c(U[1],U[1],U[1],U[2],U[2],L[2],Inf)
  ESSLowerS3j_a=c(L[1],L[1],L[1],L[2],L[2],-Inf,U[3])
  
  
  
  
  # stage 3 drop 2 and 3 stage 2
  ESSUpperS3m_a=c(U[1],U[1],U[1],U[2],L[2],L[2],Inf)
  ESSLowerS3m_a=c(L[1],L[1],L[1],L[2],-Inf,-Inf,U[3])
  
  
  
  
  # stage 3 drop 2 stage 1 and drop 3 stage 2
  ESSUpperS3q_a=c(U[1],L[1],U[1],U[2],Inf,L[2],Inf)
  ESSLowerS3q_a=c(L[1],-Inf,L[1],L[2],-Inf,-Inf,U[3])
  
  
  
  # stage 3 drop 3 stage 1 and drop 2 stage 2
  ESSUpperS3s_a=c(U[1],U[1],L[1],U[2],L[2],Inf,Inf)
  ESSLowerS3s_a=c(L[1],L[1],-Inf,L[2],-Inf,-Inf,U[3])
  
  #stage 1

  ESSmeanS1=rep(0,3)
  set.seed(1)
  ESSS1=(
             pmvnorm(lower=ESSLowerS1c , upper = ESSUpperS1c  ,mean = ESSmeanS1, corr = ESScormatS1)[1] +
             
             pmvnorm(lower=ESSLowerS1e , upper = ESSUpperS1e  ,mean = ESSmeanS1, corr = ESScormatS1)[1] +
             pmvnorm(lower=ESSLowerS1f , upper = ESSUpperS1f  ,mean = ESSmeanS1, corr = ESScormatS1)[1] 
             )
    
  print("ESSS1")
  print(ESSS1)
  
  SS1=ESSS1
  #stage 2
  
  ESSmeanS2=rep(0,6)
    
  set.seed(1)
  ESSS2_a=(pmvnorm(lower=ESSLowerS2a_c , upper = ESSUpperS2a_c  ,mean = ESSmeanS2, corr = ESScormatS2)[1] +
           
           pmvnorm(lower=ESSLowerS2a_e , upper = ESSUpperS2a_e  ,mean = ESSmeanS2, corr = ESScormatS2)[1] +
           pmvnorm(lower=ESSLowerS2a_f , upper = ESSUpperS2a_f  ,mean = ESSmeanS2, corr = ESScormatS2)[1] +
           pmvnorm(lower=ESSLowerS2a_g , upper = ESSUpperS2a_g  ,mean = ESSmeanS2, corr = ESScormatS2)[1]
           )
  
  
 
  
  SS2a=ESSS2_a
  
  ESSS2_b=(
             pmvnorm(lower=ESSLowerS2b_b , upper = ESSUpperS2b_b  ,mean = ESSmeanS2, corr = ESScormatS2)[1] +
             pmvnorm(lower=ESSLowerS2b_c , upper = ESSUpperS2b_c  ,mean = ESSmeanS2, corr = ESScormatS2)[1] 
  )
  
  ESSS2_c=(
             pmvnorm(lower=ESSLowerS2c_b , upper = ESSUpperS2c_b  ,mean = ESSmeanS2, corr = ESScormatS2)[1] +
             pmvnorm(lower=ESSLowerS2c_c , upper = ESSUpperS2c_c  ,mean = ESSmeanS2, corr = ESScormatS2)[1] 
              )
  
  
 
  
  SS2b=ESSS2_b+ESSS2_c
  
  
  ESSS2_g=(pmvnorm(lower=ESSLowerS2g_a , upper = ESSUpperS2g_a  ,mean = ESSmeanS2, corr = ESScormatS2)[1]
             )
  
  
  
  SS2c=ESSS2_g
  
  #stage 3
  #drop treatment 3 then 2
  
  ESSmeanS3=rep(0,7)
  
  set.seed(1)
  ESSS3_a=(pmvnorm(lower=ESSLowerS3a_a , upper = ESSUpperS3a_a  ,mean = ESSmeanS3, corr = ESScormatS3)[1] )
  
  print("ESSS3_a")
  print(ESSS3_a)
  
  SS3a=ESSS3_a
  
  ESSS3_c=(pmvnorm(lower=ESSLowerS3c_a , upper = ESSUpperS3c_a  ,mean = ESSmeanS3, corr = ESScormatS3)[1] )
  
  ESSS3_d=(pmvnorm(lower=ESSLowerS3d_a , upper = ESSUpperS3d_a  ,mean = ESSmeanS3, corr = ESScormatS3)[1] )
  
  
  SS3b=ESSS3_c+ESSS3_d
  
  ESSS3_g=(pmvnorm(lower=ESSLowerS3g_a , upper = ESSUpperS3g_a  ,mean = ESSmeanS3, corr = ESScormatS3)[1] )
  
  
  
  SS3c=ESSS3_g
  
  
  ESSS3_i=(pmvnorm(lower=ESSLowerS3i_a , upper = ESSUpperS3i_a  ,mean = ESSmeanS3, corr = ESScormatS3)[1] )
  
  ESSS3_j=(pmvnorm(lower=ESSLowerS3j_a , upper = ESSUpperS3j_a  ,mean = ESSmeanS3, corr = ESScormatS3)[1] )
  
  
  
  SS3d=(ESSS3_i+ESSS3_j)
  
  
  ESSS3_m=(pmvnorm(lower=ESSLowerS3m_a , upper = ESSUpperS3m_a  ,mean = ESSmeanS3, corr = ESScormatS3)[1] )
  
 
  
  SS3e=ESSS3_m
  
  
  ESSS3_q=(pmvnorm(lower=ESSLowerS3q_a , upper = ESSUpperS3q_a  ,mean = ESSmeanS3, corr = ESScormatS3)[1] )
  ESSS3_s=(pmvnorm(lower=ESSLowerS3s_a , upper = ESSUpperS3s_a  ,mean = ESSmeanS3, corr = ESScormatS3)[1] )
  
  
  
  SS3f=ESSS3_q+ESSS3_s
  
  
  SSall=SS1+SS2a+SS2b+SS2c+SS3a+SS3b+SS3c+SS3d+SS3e+SS3f
  return(SSall)

}
load("LBounds.RData")
load("Bounds.RData")
U=U
L=L

# of interest 
#Null
typeI.function(U,L)
