# Supplementary material for: A Multi‐Stage Drop‐the‐Loser Design With Superiority Boundaries
Source: Stat Med. 2026 Jun 24;45(15-17):e70642. doi: 10.1002/sim.70642 (PMC13291772; doi:10.1002/sim.70642)
Supplement: Supplementary file 2 — Data S2. R files. [file SIM-45-0-s002.zip › Code_v4/multistageseperatefutility/V2_ESS.R]

library(mvtnorm)
ESS.function=function(U,L,sd,Theta,n)
{
  #Cor stage 1
  ESScormatS1=1
  
  
  #Cor stage 2
  ESScormatS2=matrix(c(1, 1/(sqrt(2)),
                       1/(sqrt(2)), 1),nrow = 2,ncol = 2,byrow=T)
  
  #Cor stage 3
  ESScormatS3=matrix(c(1, 1/(sqrt(2)),
                       1/(sqrt(2)), 1),nrow = 2,ncol = 2,byrow=T)
  
  
  ESSUpperS1a=c(Inf)
  ESSLowerS1a=c(U[1])
  
  ESSUpperS1b=c(L[1])
  ESSLowerS1b=c(-Inf)
  
  
  ESSUpperS2a=c(U[1],Inf)
  ESSLowerS2a=c(L[1],U[2])
  
  ESSUpperS2b=c(U[1],L[2])
  ESSLowerS2b=c(L[1],-Inf)
  
  
  ESSUpperS3a=c(U[1],U[2])
  ESSLowerS3a=c(L[1],L[2])
  
 
  
  #stage 1

  ESSmeanS1=c(Theta[1]/(sd*sqrt(2*(n^-1))))
  set.seed(1)
  ESSS1=pmvnorm(lower=ESSLowerS1a , upper = ESSUpperS1a  ,mean = ESSmeanS1, sigma = ESScormatS1)[1]+ 
    pmvnorm(lower=ESSLowerS1b , upper = ESSUpperS1b  ,mean = ESSmeanS1, sigma = ESScormatS1)[1]
  
  
  #stage 2
  
  ESSmeanS2=c((Theta[1])/(sd*sqrt(2*( (n)^-1))),(Theta[1])/(sd*sqrt(2*( (2*n)^-1))))
    
  set.seed(1)
  ESSS2=pmvnorm(lower=ESSLowerS2a , upper = ESSUpperS2a  ,mean = ESSmeanS2, corr = ESScormatS2)[1]+
    pmvnorm(lower=ESSLowerS2b , upper = ESSUpperS2b  ,mean = ESSmeanS2, corr = ESScormatS2)[1]
          
  
  
  #stage 3
  #drop treatment 3 then 2
  
  ESSmeanS3=c((Theta[1])/(sd*sqrt(2*( (n)^-1))),(Theta[1])/(sd*sqrt(2*( (2*n)^-1))))
  
  set.seed(1)
  ESSS3=(pmvnorm(lower=ESSLowerS3a , upper = ESSUpperS3a  ,mean = ESSmeanS3, corr = ESScormatS3)[1] )
  
  
  #totals
  print(ESSS1)
  print(ESSS2)
  print(ESSS3)
  print(ESSS1+ESSS2+ESSS3)
  return(ESSS1*(2*n)+ESSS2*(4*n)+ESSS3*(6*n))

}

load("Bounds.RData")
load("LBounds.RData")
load("samplesize.RData")
L=L
U=U
n=samplesize
sd=1/sqrt((1-sum(0.12^3+0.88^3))/3)
# of interest 
#Null
Theta=c(0)
ClinicalNull=ESS.function(U,L,sd,Theta,n)

#Clinical relevant
Theta=c(log(1/((88*7)/(12*93))))
ClinicalESS=ESS.function(U,L,sd,Theta,n)

#Uninteresting
Theta=c(log(1/((88*11)/(12*89))))
uniESS=ESS.function(U,L,sd,Theta,n)

#max sample size 
(6*n)*3

# null sample size 
3*ClinicalNull

#LFC sample size
ClinicalESS+2*uniESS

# All Clinical
ClinicalESS*3
