# Supplementary material for: A Multi‐Stage Drop‐the‐Loser Design With Superiority Boundaries
Source: Stat Med. 2026 Jun 24;45(15-17):e70642. doi: 10.1002/sim.70642 (PMC13291772; doi:10.1002/sim.70642)
Supplement: Supplementary file 2 — Data S2. R files. [file SIM-45-0-s002.zip › Code_v4/multistageseperatefutility/V3(cleaned)Power.R]

library(mvtnorm)
### Power function 

Power.function=function(Theta,U,L,sd,n)
{
  
  #Cor stage 1
  cormatS1=1
  
  
  #Cor stage 2
  cormatS2=matrix(c(1, 1/(sqrt(2)),
                    1/(sqrt(2)), 1),nrow = 2,ncol = 2,byrow=T)
  
  #Cor stage 3
  cormatS3=matrix(c(1, 1/(sqrt(2)), 1/(sqrt(3))
                    , 1/(sqrt(2)), 1, 1/(sqrt(3/2))
                    ,1/(sqrt(3)),1/(sqrt(3/2)),1)
                  ,nrow = 3,ncol = 3,byrow=T)
  
  
  
  meanS1=c(Theta[1]/(sd*sqrt(2*(n^-1))))
  
  meanS2=c((Theta[1])/(sd*sqrt(2*( (n)^-1))),(Theta[1])/(sd*sqrt(2*( (2*n)^-1))))
  
  meanS3=c((Theta[1])/(sd*sqrt(2*( (n)^-1))),
           (Theta[1])/(sd*sqrt(2*( (2*n)^-1))),
           (Theta[1])/(sd*sqrt(2*( (3*n)^-1))))
  
  
  # I need to change all these means so it is (kn)^-1
  
  # Upper and lower boundaries
  
  
  UpperS1=c(Inf)
  LowerS1=c(U[1])
  
  UpperS2=c(U[1],Inf)
  LowerS2=c(L[1],U[2])
  
  UpperS3=c(U[1],U[2],Inf)
  LowerS3=c(L[1],L[2],U[3])
  
  
  #power
  powerS1=pmvnorm(lower=LowerS1 , upper = UpperS1  ,mean = meanS1, sigma = cormatS1)[1]
  
  
  
  powerS2=pmvnorm(lower=LowerS2 , upper = UpperS2  ,mean = meanS2, corr = cormatS2)[1]
  
  
  
  
  powerS3=pmvnorm(lower=LowerS3 , upper = UpperS3  ,mean = meanS3, corr = cormatS3)[1]
  
  
  
  
  Power=powerS1+powerS2+powerS3
  return(Power)
}


#tpower is target power
sample.size.function=function(Theta,U,L,sd,nmax,tpower,tol)
{
  set.seed(1)
  ln1=0
  un1=nmax
  cn1=(un1+ln1)*.5
  cpower=Power.function(Theta,U,L,sd,cn1)
  count=1
  while( (cpower<tpower) | (cpower>tpower+tol) )
  {
    count=count+1
    print(count)
    print(cpower)
    print(cn1)
    if(cpower<tpower)
    {
      ln1=cn1
      un1=un1
      cn1=(un1+ln1)*.5
      cpower=Power.function(Theta,U,L,sd,cn1)
    }
    else if(cpower>tpower+tol)
    {
      ln1=ln1
      un1=cn1
      cn1=(un1+ln1)*.5
      
      cpower=Power.function(Theta,U,L,sd,cn1)
    }
  }
  print(cn1)
  print(cpower)
  cn1=ceiling(cn1)
  cpower=Power.function(Theta,U,L,sd,cn1)
  print(cpower)
  return(cn1)
}


load("Bounds.RData")
load("LBounds.RData")

Theta=c(log(1/((88*7)/(12*93))),log(1/((88*11)/(12*89))),log(1/((88*11)/(12*89))))
sd=1/sqrt((1-sum(0.12^3+0.88^3))/3)
sd^2
samplesize=sample.size.function(Theta=Theta,U=U,L=L,sd=sd,nmax=500,tpower=0.9,tol=0.00001)
save(samplesize,file = "samplesize.RData")
